# Supplementary material for: Preliminary Identification of PFAS and Other Emerging Contaminants in the French Broad River, NC Post-Hurricane Helene
Source: Toxics. 2025 Oct 22;13(11):905. doi: 10.3390/toxics13110905 (PMC12656598; doi:10.3390/toxics13110905)
Supplement: Supplementary file 1 [file toxics-13-00905-s001.zip]

Archive with 2 entries (2 files):
- toxics-3886028-supplementary.xlsx
- toxics-3886028-supplementary.pdf
