# Supplementary material for: Preliminary Identification of PFAS and Other Emerging Contaminants in the French Broad River, NC Post-Hurricane Helene
Source: Toxics. 2025 Oct 22;13(11):905. doi: 10.3390/toxics13110905 (PMC12656598; doi:10.3390/toxics13110905)
Supplement: Supplementary file 1 [file toxics-13-00905-s001.zip › toxics-3886028-supplementary.xlsx]

## Sheet: PFAS Quant
Hurricane Helene impacted water samples analyzed 11/13/2024 on Sciex 7500 (EPA method 533)
MRL = 0.25 ng/mL for all analytes except PFBA (0.5 ng/mL)										LFB = 5ng/mL
LRB/FRB < 0.083 ng/mL (< 0.167 for PFBA)
	Raw Calculated concentrations in sample extracts (ng/mL) - Not accounting for concentration factors
	PFBA	PFPeA	PFHxA	PFHpA	PFOA	PFNA	PFDA	PFUnA	PFDoA	HFPO-DA	PFBS	PFBS-2	PFPeS	PFHxS	PFHpS	PFOS	4:2FTS	6:2FTS	8:2FTS	PFMPA	PFMBA	ADONA	PFEESA	NFDHA	9Cl-PF3ONS	11Cl-PF3OUdS		inj order
cal 1-0.25	0.242	0.257	0.24	0.271	0.261	0.262	0.258	0.242	0.263	0.263	0.231	0.251	0.24	0.223	0.197	0.243	0.306	0.268	0.273	0.242	0.247	0.235	0.229	0.243	0.228	0.243		1
cal 2-0.5	0.485	0.47	0.475	0.473	0.486	0.518	0.492	0.487	0.516	0.499	0.436	0.456	0.473	0.402	0.369	0.469	0.593	0.511	0.521	0.479	0.462	0.461	0.476	0.498	0.418	0.465		2
cal 3-3.12	2.784	2.662	2.636	3.008	2.796	2.911	2.809	2.816	2.986	2.89	2.479	2.583	2.647	2.323	2.195	2.724	3.257	3.218	3.271	2.803	2.874	2.774	2.681	2.582	2.508	2.756		3
cal 4-6.25	5.928	6.064	6.118	5.947	5.919	5.994	6.154	6.319	6.47	6.263	5.478	5.764	6.376	5.531	4.982	5.857	6.569	6.406	6.181	6.222	6.238	6.01	5.907	6.192	5.558	6.321		4
cal 5-12.5	12.1	11.67	11.926	12.538	11.446	13.01	12.175	12.224	12.832	12.542	11.315	11.851	12.341	11.551	10.482	12.302	13.099	13.538	11.629	12.306	12.12	12.415	11.104	11.505	11.483	12.474		5
cal 6-25	25.069	25.316	24.458	24.97	24.289	24.862	24.705	24.697	25.324	25.448	25.381	25.246	25.008	24.384	22.973	23.602	25.799	27.196	24.998	23.434	24.574	25.742	25.21	22.6	24.029	24.374		6
cal 7-50	51.013	51.181	51.767	50.414	52.423	50.063	51.027	50.836	49.229	49.715	52.3	51.468	50.534	53.206	56.423	52.424	47.998	46.484	50.747	52.133	51.105	49.983	52.013	54.001	53.395	50.986		7
CCC-0.25	0.251	0.26	0.263	0.242	0.252	0.259	0.26	0.26	0.272	0.25	0.227	0.237	0.254	0.216	0.187	0.241	0.309	0.289	0.28	0.252	0.234	0.237	0.232	0.259	0.209	0.252		8
LRB Pos 8	0.015	0.011	0.013	0	0.016	0.012	0	0	0	0	0.004	0.022	0	0	0	0.019	0	0	0	0	0	0	0	0.012	0	0		9
LFB Mid Pos 4	5.281	4.857	5.113	5.402	5.057	4.88	4.862	5.051	5.477	5.069	4.724	4.695	5.587	5.057	4.429	5.154	5.952	5.635	5.252	5.22	4.834	5.03	5.341	4.44	4.476	5.303		15
Field Blank	0.02	0.012	0.012	0.009	0.011	0.008	0.015	0.016	0.019	0	0	0.027	0	0	0	0.02	0	0	0	0	0	0	0	0	0.008	0.023		16
Site 5	0.392	0.259	0.264	0.119	0.292	0.051	0.019	0	0	0	0.285	0.309	0.046	0.193	0.014	0.628	0	0	0	0	0	0	0	0.032	0	0		17
Site1	0.352	0.159	0.198	0.109	0.222	0.048	0.015	0	0	0	0.202	0.219	0.037	0.166	0.009	0.374	0	0	0	0	0	0	0	0.028	0	0		18
CCC 6.25	5.977	5.564	5.742	6.037	5.924	6.076	5.669	5.674	6.354	5.893	5.501	5.751	5.689	5.031	4.945	5.886	6.544	6.488	6.558	5.648	5.831	5.837	6.099	5.532	5.292	6.494		19
Site 4A	0.396	0.273	0.255	0.136	0.266	0.056	0.021	0.011	0.011	0	0.279	0.264	0.041	0.179	0.013	0.575	0	0	0	0	0	0	0	0.029	0	0		20
Site 2	0.407	0.228	0.241	0.12	0.273	0.041	0.019	0	0.008	0	0.289	0.296	0.039	0.205	0.012	0.471	0	0	0	0	0	0	0.011	0.028	0	0		21
Site 3	0.369	0.275	0.222	0.11	0.264	0.045	0.016	0	0	0	0.256	0.285	0.036	0.182	0.011	0.421	0	0	0	0	0	0	0	0.021	0	0		22
Site 4B	3.324	1.825	4.143	1.667	2.112	0.472	0.171	0.027	0.019	0.013	1.66	1.049	0.08	0.33	0.034	2.188	0	0.09	0.104	0	0	0	0	0.275	0	0		23
CCC-50	49.318	50.252	53.292	49.989	50.181	49.338	50.01	47.357	48.503	48.531	52.388	51.905	52.55	54.02	50.743	50.576	53.315	46.718	47.489	49.944	53.208	53.662	52.637	47.031	51.578	50.77		24
Date of analysis: 11/13/24
IPS Recovery (50-150%)	PFBA	PFPeA	PFHxA	PFHpA	PFOA	PFNA	PFBS	PFBS-2	PFHxS	PFOS	NFDHA
IPS Recovery (50-150%)
Sample ID
Field Blank	95.0371	95.0371	91.9898	91.9898	91.9898	91.9898	91.0615	91.0615	91.0615	91.0615	91.9898
Site 5	68.9179	68.9179	96.0529	96.0529	96.0529	96.0529	92.8815	92.8815	92.8815	92.8815	96.0529
Site 1	76.9552	76.9552	99.791	99.791	99.791	99.791	97.4	97.4	97.4	97.4	99.791
Site 4A	70.1709	70.1709	95.159	95.159	95.159	95.159	94.3249	94.3249	94.3249	94.3249	95.159
Site 2	76.9552	76.9552	98.8159	98.8159	98.8159	98.8159	95.3918	95.3918	95.3918	95.3918	98.8159
Site 3	73.3245	73.3245	97.5969	97.5969	97.5969	97.5969	98.9062	98.9062	98.9062	98.9062	97.5969
Site 4B	38.805	38.805	98.4908	98.4908	98.4908	98.4908	93.5718	93.5718	93.5718	93.5718	98.4908
Ave	71.4523	71.4523	96.8423	96.8423	96.8423	96.8423	94.7911	94.7911	94.7911	94.7911	96.8423
SD	16.8039	16.8039	2.67334	2.67334	2.67334	2.67334	2.68831	2.68831	2.68831	2.68831	2.67334
	PFBA	PFPeA	PFHxA	PFHpA	PFOA	PFNA	PFBS	PFBS-2	PFHxS	PFOS	NFDHA
IDA % Recovery (50–200%)
Sample ID
Field Blank	84.3508	81.1743	85.3157	86.1093	86.345	82.5221	88.225	88.225	96.6765	92.9755	85.3157
Site 5	87.6745	76.2289	76.9942	78.798	77.4352	74.7365	54.5688	54.5688	96.8975	89.186	76.9942
Site 1	83.274	68.8628	75.1604	74.3207	70.9914	61.435	57.9218	57.9218	86.6046	89.4135	75.1604
Site 4A	86.4511	78.9625	75.9044	78.4825	76.4268	68.3337	57.8287	57.8287	94.9181	93.1035	75.9044
Site 2	86.7048	71.3519	75.0009	82.8199	72.5277	59.6693	56.8627	56.8627	88.4687	90.9531	75.0009
Site 3	75.8344	61.6185	68.0778	78.2799	69.7579	67.011	54.4362	54.4362	89.5217	88.1686	68.0778
Site 4B	89.9471	119.78	61.1971	73.3402	85.2225	79.9838	53.8259	53.8259	82.1244	94.079	61.1971
Ave	84.891	79.7113	73.9501	78.8786	76.9581	70.5273	60.5242	60.5242	90.7445	91.1256	73.9501
SD	4.54541	18.8646	7.54933	4.46817	6.63319	8.83893	12.33	12.33	5.60634	2.29215	7.54933
IPS Recovery (50-150%)	PFBA	PFPeA	PFHxA	PFHpA	PFOA	PFNA	PFBS	PFBS-2	PFHxS	PFOS	NFDHA
Ave	71.4523	71.4523	96.8423	96.8423	96.8423	96.8423	94.7911	94.7911	94.7911	94.7911	96.8423
SD	16.8039	16.8039	2.67334	2.67334	2.67334	2.67334	2.68831	2.68831	2.68831	2.68831	2.67334
IDA % Recovery (50–200%)	PFBA	PFPeA	PFHxA	PFHpA	PFOA	PFNA	PFBS	PFBS-2	PFHxS	PFOS	NFDHA
Ave	84.891	79.7113	73.9501	78.8786	76.9581	70.5273	60.5242	60.5242	90.7445	91.1256	73.9501
SD	4.54541	18.8646	7.54933	4.46817	6.63319	8.83893	12.33	12.33	5.60634	2.29215	7.54933
Hurricane Helene impacted water samples analyzed 11/13/2024 on Sciex 7500 (EPA method 533)
MRL = 0.25 ng/mL for all analytes except PFBA (0.5 ng/mL)
LRB/FRB < 0.083 ng/mL (< 0.167 for PFBA)
	Sample weight	Calculated concentrations in sample extracts (ng/mL)						values above MRL highlighted green
Sample ID	(Conc Factor)	PFBA	PFPeA	PFHxA	PFHpA	PFOA	PFNA	PFDA	PFUnA	PFDoA	HFPO-DA	PFBS	PFBS-2	PFPeS	PFHxS	PFHpS	PFOS	4:2FTS	6:2FTS	8:2FTS	PFMPA	PFMBA	ADONA	PFEESA	NFDHA	9Cl-PF3ONS	11Cl-PF3OUdS
Field Blank	249	0.02	0.012	0.012	0.009	0.011	0.008	0.015	0.016	0.019	0	0	0.027	0	0	0	0.02	0	0	0	0	0	0	0	0	0.008	0.023
Site 5	262	0.392	0.259	0.264	0.119	0.292	0.051	0.019	0	0	0	0.285	0.309	0.046	0.193	0.014	0.628	0	0	0	0	0	0	0	0.032	0	0
Site 1	233	0.352	0.159	0.198	0.109	0.222	0.048	0.015	0	0	0	0.202	0.219	0.037	0.166	0.009	0.374	0	0	0	0	0	0	0	0.028	0	0
Site 4A	260	0.396	0.273	0.255	0.136	0.266	0.056	0.021	0.011	0.011	0	0.279	0.264	0.041	0.179	0.013	0.575	0	0	0	0	0	0	0	0.029	0	0
Site 2	264	0.407	0.228	0.241	0.12	0.273	0.041	0.019	0	0.008	0	0.289	0.296	0.039	0.205	0.012	0.471	0	0	0	0	0	0	0.011	0.028	0	0
Site 3	256	0.369	0.275	0.222	0.11	0.264	0.045	0.016	0	0	0	0.256	0.285	0.036	0.182	0.011	0.421	0	0	0	0	0	0	0	0.021	0	0
Site 4B	249	3.324	1.825	4.143	1.667	2.112	0.472	0.171	0.027	0.019	0.013	1.66	1.049	0.08	0.33	0.034	2.188	0	0.09	0.104	0	0	0	0	0.275	0	0
		Calculated concentrations in samples (ng/L)						values above MRL highlighted green
QC Flags	Sample ID	PFBA	PFPeA	PFHxA	PFHpA	PFOA	PFNA	PFDA	PFUnA	PFDoA	HFPO-DA	PFBS	PFBS-2	PFPeS	PFHxS	PFHpS	PFOS	4:2FTS	6:2FTS	8:2FTS	PFMPA	PFMBA	ADONA	PFEESA	NFDHA	9Cl-PF3ONS	11Cl-PF3OUdS
	Field Blank	0.0803213	0.0481928	0.0481928	0.0361446	0.0441767	0.0321285	0.060241	0.064257	0.0763052	0	0	0.1125	0	0	0	0.0803213	0	0	0	0	0	0	0	0	0.0321285	0.0923695
	Del Rio- Site 6	1.49618	0.98855	1.00763	0.454198	1.1145	0.194656	0.0725191	0	0	0	1.08779	1.2875	0.175573	0.736641	0.0534351	2.39695	0	0	0	0	0	0	0	0.122137	0	0
	Grainger-Site 1	1.51073	0.682403	0.849785	0.467811	0.95279	0.206009	0.0643777	0	0	0	0.866953	0.9125	0.158798	0.712446	0.0386266	1.60515	0	0	0	0	0	0	0	0.120172	0	0
	Blanahassett Bridge	1.52308	1.05	0.980769	0.523077	1.02308	0.215385	0.0807692	0.0423077	0.0423077	0	1.07308	1.1	0.157692	0.688462	0.05	2.21154	0	0	0	0	0	0	0	0.111538	0	0
	Silver Line- Site 2	1.54167	0.863636	0.912879	0.454545	1.03409	0.155303	0.0719697	0	0.030303	0	1.0947	1.23333	0.147727	0.776515	0.0454545	1.78409	0	0	0	0	0	0	0.0416667	0.106061	0	0
	French Broad Academy- Site 3	1.44141	1.07422	0.867188	0.429688	1.03125	0.175781	0.0625	0	0	0	1	1.1875	0.140625	0.710938	0.0429688	1.64453	0	0	0	0	0	0	0	0.0820312	0	0
	Marshall Island standing water	13.3494	7.32932	16.6386	6.69478	8.48193	1.89558	0.686747	0.108434	0.0763052	0.0522088	6.66667	4.37083	0.321285	1.3253	0.136546	8.78715	0	0.361446	0.417671	0	0	0	0	1.10442	0	0
QC Flags	Sample ID	PFBA	PFPeA	PFHxA	PFHpA	PFOA	PFNA	PFDA	PFUnA	PFDoA	HFPO-DA	PFBS	PFBS-2	PFPeS	PFHxS	PFHpS	PFOS	4:2FTS	6:2FTS	8:2FTS	PFMPA	PFMBA	ADONA	PFEESA	NFDHA	9Cl-PF3ONS	11Cl-PF3OUdS
	R2 value	0.99914	0.99832	0.99818	0.99972	0.99701	0.99948	0.9993	0.99944	0.99958	0.9997	0.99556	0.99788		0.99438		0.99714								0.99227
QC Flags	Sample ID	PFBA	PFPeA	PFHxA	PFHpA	PFOA	PFNA	PFBS	PFBS-2	PFHxS	PFOS	NFDHA
	R2 value	0.99914	0.99832	0.99818	0.99972	0.99701	0.99948	0.99556	0.99788	0.99438	0.99714	0.99227
Date of analysis: 11/13/24
	PFBA	PFPeA	PFHxA	PFHpA	PFOA	PFNA	PFBS	PFBS-2	PFHxS	PFOS	NFDHA
MRL (ng/L)	2	1	1	1	1	1	0.888	0.888	0.912	0.928	1
1/3 MRL (ng/L)	0.666667	0.333333	0.333333	0.333333	0.333333	0.333333	0.296	0.296	0.304	0.309333	0.333333
	Calculated concentrations in samples (ng/L)
Sample ID	PFBA	PFPeA	PFHxA	PFHpA	PFOA	PFNA	PFBS	PFBS-2	PFHxS	PFOS	NFDHA
Field Blank	0.0803213	0.0481928	0.0481928	0.0361446	0.0441767	0.0321285	0	0.0999	0	0.0745382	0	0.463595
Site 1	1.51073	0.682403	0.849785	0.467811	0.95279	0.206009	0.769854	0.8103	0.649751	1.48958	0.120172	1.48958
Site 2	1.54167	0.863636	0.912879	0.454545	1.03409	0.155303	0.972091	1.0952	0.708182	1.65564	0.106061	3.66182
Site 3	1.44141	1.07422	0.867188	0.429688	1.03125	0.175781	0.888	1.0545	0.648375	1.52613	0.0820312	4.51959
Site 4A	1.52308	1.05	0.980769	0.523077	1.02308	0.215385	0.952892	0.9768	0.627877	2.05231	0.111538	5.07828
Site 4B	13.3494	7.32932	16.6386	6.69478	8.48193	1.89558	5.92	3.8813	1.20867	8.15447	1.10442	70.7771
Site 5	1.49618	0.98855	1.00763	0.454198	1.1145	0.194656	0.965954	1.1433	0.671817	2.22437	0.122137	5.31246
	PFBA	PFPeA	PFHxA	PFHpA	PFOA	PFNA	PFBS	PFBS-2	PFHxS	PFOS	NFDHA
R2	0.99914	0.99832	0.99818	0.99972	0.99701	0.99948	0.99556	0.99788	0.99438	0.99714	0.99227

## Sheet: NTAStudyInformation
														Polarity	Sample	Study File ID	Sample Identifier	File Name	Sample Type	CF: Location	CF: City	Sample Group
	Feature Details and Study Information Details													Negative	S1	F1	111324_Methanol_MSNeg_20	E:\Orbitrap Raw Data Files\Exploris Raw Files\111324_WesternNCWater_MSNeg\111324_Methanol_MSNeg_20.raw	Blank	Not Applic	NONE	F1, Not Applic, NONE, Blank
														Negative	S2	F2	111324_Methanol_MSNeg_31	E:\Orbitrap Raw Data Files\Exploris Raw Files\111324_WesternNCWater_MSNeg\111324_Methanol_MSNeg_31.raw	Blank	Not Applic	NONE	F2, Not Applic, NONE, Blank
														Negative	S3	F3	111324_Methanol_MSNeg_38	E:\Orbitrap Raw Data Files\Exploris Raw Files\111324_WesternNCWater_MSNeg\111324_Methanol_MSNeg_38.raw	Blank	Not Applic	NONE	F3, Not Applic, NONE, Blank
Positive	Key	Site #		Site 1	Site 2	Site 3	Site 4a	Site 4b	Site 5	Total				Negative	S4	F4	111324_Methanol_MSNeg_62	E:\Orbitrap Raw Data Files\Exploris Raw Files\111324_WesternNCWater_MSNeg\111324_Methanol_MSNeg_62.raw	Blank	Not Applic	NONE	F4, Not Applic, NONE, Blank
F46	Field Blank	NA	Positive Feature Count	800	907	657	872	814	892	2228				Negative	S10	F10	111324_MS2Neg_BlannahassettBridge_46	E:\Orbitrap Raw Data Files\Exploris Raw Files\111324_WesternNCWater_MSNeg\111324_MS2Neg_BlannahassettBridge_46.raw	Identification Only	Surface Water	Asheville	F10, Surface Water , Asheville, IdentificationOnly
F37	BlannahassettBridge	4A	Negative Feature Count	560	439	446	395	387	422	1033				Negative	S16	F16	111324_MS2Neg_C6_17	E:\Orbitrap Raw Data Files\Exploris Raw Files\111324_WesternNCWater_MSNeg\111324_MS2Neg_C6_17.raw	Identification Only	Not Applic	NONE	F16, Not Applic, NONE, IdentificationOnly
F45	DelRio Site 6	5												Negative	S17	F17	111324_MS2Neg_C7_19	E:\Orbitrap Raw Data Files\Exploris Raw Files\111324_WesternNCWater_MSNeg\111324_MS2Neg_C7_19.raw	Identification Only	Not Applic	NONE	F17, Not Applic, NONE, IdentificationOnly
F47	French Broad Site 3	3												Negative	S18	F18	111324_MS2Neg_DelRio Site 6_50	E:\Orbitrap Raw Data Files\Exploris Raw Files\111324_WesternNCWater_MSNeg\111324_MS2Neg_DelRio Site 6_50.raw	Identification Only	Surface Water	Asheville	F18, Surface Water , Asheville, IdentificationOnly
F48	Grainger Site 1	1		Feature Area Sum										Negative	S19	F19	111324_MS2Neg_Field Blank_24	E:\Orbitrap Raw Data Files\Exploris Raw Files\111324_WesternNCWater_MSNeg\111324_MS2Neg_Field Blank_24.raw	Identification Only	Not Applic	NONE	F19, Not Applic, NONE, IdentificationOnly
F53	Marshall Island Standing Water	4B			Positive	Negative								Negative	S20	F20	111324_MS2Neg_French Broad Site 3_40	E:\Orbitrap Raw Data Files\Exploris Raw Files\111324_WesternNCWater_MSNeg\111324_MS2Neg_French Broad Site 3_40.raw	Identification Only	Surface Water	Asheville	F20, Surface Water , Asheville, IdentificationOnly
F57	Silver Line	2		Site 1	1.38152e+11	1.16519e+10								Negative	S21	F21	111324_MS2Neg_Grainger Site 1_48	E:\Orbitrap Raw Data Files\Exploris Raw Files\111324_WesternNCWater_MSNeg\111324_MS2Neg_Grainger Site 1_48.raw	Identification Only	Surface Water	Asheville	F21, Surface Water , Asheville, IdentificationOnly
F54	Pool1	NA		Site 2	1.18959e+11	1.2178e+10								Negative	S22	F22	111324_MS2Neg_LFB_30	E:\Orbitrap Raw Data Files\Exploris Raw Files\111324_WesternNCWater_MSNeg\111324_MS2Neg_LFB_30.raw	Identification Only	Not Applic	NONE	F22, Not Applic, NONE, IdentificationOnly
F55	Pool2	NA		Site 3	3.41067e+11	1.57791e+10								Negative	S23	F23	111324_MS2Neg_LFB_54	E:\Orbitrap Raw Data Files\Exploris Raw Files\111324_WesternNCWater_MSNeg\111324_MS2Neg_LFB_54.raw	Identification Only	Not Applic	NONE	F23, Not Applic, NONE, IdentificationOnly
F56	Pool3	NA		Site 4a	1.19428e+11	1.35981e+10								Negative	S24	F24	111324_MS2Neg_LRB_22	E:\Orbitrap Raw Data Files\Exploris Raw Files\111324_WesternNCWater_MSNeg\111324_MS2Neg_LRB_22.raw	Identification Only	Not Applic	NONE	F24, Not Applic, NONE, IdentificationOnly
				Site 4b	1.78573e+11	2.10335e+10								Negative	S25	F25	111324_MS2Neg_LRB_52	E:\Orbitrap Raw Data Files\Exploris Raw Files\111324_WesternNCWater_MSNeg\111324_MS2Neg_LRB_52.raw	Identification Only	Not Applic	NONE	F25, Not Applic, NONE, IdentificationOnly
Negative	Key	Site #		Site 5	1.4204e+11	1.64964e+10								Negative	S26	F26	111324_MS2Neg_Marshall Island Standing Water_42	E:\Orbitrap Raw Data Files\Exploris Raw Files\111324_WesternNCWater_MSNeg\111324_MS2Neg_Marshall Island Standing Water_42.raw	Identification Only	Surface Water	Asheville	F26, Surface Water , Asheville, IdentificationOnly
F36	BlannahassettBridge	4A												Negative	S27	F27	111324_MS2Neg_Pool1_57	E:\Orbitrap Raw Data Files\Exploris Raw Files\111324_WesternNCWater_MSNeg\111324_MS2Neg_Pool1_57.raw	Identification Only	Not Applic	NONE	F27, Not Applic, NONE, IdentificationOnly
F37	DelRio Site 6	5												Negative	S28	F28	111324_MS2Neg_Pool2_59	E:\Orbitrap Raw Data Files\Exploris Raw Files\111324_WesternNCWater_MSNeg\111324_MS2Neg_Pool2_59.raw	Identification Only	Not Applic	NONE	F28, Not Applic, NONE, IdentificationOnly
F38	Field Blank	NA												Negative	S29	F29	111324_MS2Neg_Pool3_61	E:\Orbitrap Raw Data Files\Exploris Raw Files\111324_WesternNCWater_MSNeg\111324_MS2Neg_Pool3_61.raw	Identification Only	Not Applic	NONE	F29, Not Applic, NONE, IdentificationOnly
F39	French Broad Site 3	3												Negative	S30	F30	111324_MS2Neg_Silver Line_44	E:\Orbitrap Raw Data Files\Exploris Raw Files\111324_WesternNCWater_MSNeg\111324_MS2Neg_Silver Line_44.raw	Identification Only	Surface Water	Asheville	F30, Surface Water , Asheville, IdentificationOnly
F40	Grainger Site 1	1												Negative	S36	F36	111324_MSNeg_BlannahassettBridge_45	E:\Orbitrap Raw Data Files\Exploris Raw Files\111324_WesternNCWater_MSNeg\111324_MSNeg_BlannahassettBridge_45.raw	Sample	Surface Water	Asheville	F36, Surface Water , Asheville, Sample
F43	Marshall Island Standing Water	4B												Negative	S37	F37	111324_MSNeg_DelRio Site 6_49	E:\Orbitrap Raw Data Files\Exploris Raw Files\111324_WesternNCWater_MSNeg\111324_MSNeg_DelRio Site 6_49.raw	Sample	Surface Water	Asheville	F37, Surface Water , Asheville, Sample
F48	Silver Line	2												Negative	S38	F38	111324_MSNeg_Field Blank_23	E:\Orbitrap Raw Data Files\Exploris Raw Files\111324_WesternNCWater_MSNeg\111324_MSNeg_Field Blank_23.raw	Blank	Not Applic	NONE	F38, Not Applic, NONE, Blank
F45	Pool1	NA												Negative	S39	F39	111324_MSNeg_French Broad Site 3_39	E:\Orbitrap Raw Data Files\Exploris Raw Files\111324_WesternNCWater_MSNeg\111324_MSNeg_French Broad Site 3_39.raw	Sample	Surface Water	Asheville	F39, Surface Water , Asheville, Sample
F46	Pool2	NA												Negative	S40	F40	111324_MSNeg_Grainger Site 1_47	E:\Orbitrap Raw Data Files\Exploris Raw Files\111324_WesternNCWater_MSNeg\111324_MSNeg_Grainger Site 1_47.raw	Sample	Surface Water	Asheville	F40, Surface Water , Asheville, Sample
F47	Pool3	NA												Negative	S41	F41	111324_MSNeg_LRB_21	E:\Orbitrap Raw Data Files\Exploris Raw Files\111324_WesternNCWater_MSNeg\111324_MSNeg_LRB_21.raw	Control	Not Applic	NONE	F41, Not Applic, NONE, Control
														Negative	S42	F42	111324_MSNeg_LRB_51	E:\Orbitrap Raw Data Files\Exploris Raw Files\111324_WesternNCWater_MSNeg\111324_MSNeg_LRB_51.raw	Control	Not Applic	NONE	F42, Not Applic, NONE, Control
														Negative	S43	F43	111324_MSNeg_Marshall Island Standing Water_41	E:\Orbitrap Raw Data Files\Exploris Raw Files\111324_WesternNCWater_MSNeg\111324_MSNeg_Marshall Island Standing Water_41.raw	Sample	Surface Water	Asheville	F43, Surface Water , Asheville, Sample
														Negative	S44	F44	111324_MSNeg_Methanol_55	E:\Orbitrap Raw Data Files\Exploris Raw Files\111324_WesternNCWater_MSNeg\111324_MSNeg_Methanol_55.raw	Blank	Not Applic	NONE	F44, Not Applic, NONE, Blank
														Negative	S45	F45	111324_MSNeg_Pool1_56	E:\Orbitrap Raw Data Files\Exploris Raw Files\111324_WesternNCWater_MSNeg\111324_MSNeg_Pool1_56.raw	Quality Control	Not Applic	NONE	F45, Not Applic, NONE, QualityControl
														Negative	S46	F46	111324_MSNeg_Pool2_58	E:\Orbitrap Raw Data Files\Exploris Raw Files\111324_WesternNCWater_MSNeg\111324_MSNeg_Pool2_58.raw	Quality Control	Not Applic	NONE	F46, Not Applic, NONE, QualityControl
														Negative	S47	F47	111324_MSNeg_Pool3_60	E:\Orbitrap Raw Data Files\Exploris Raw Files\111324_WesternNCWater_MSNeg\111324_MSNeg_Pool3_60.raw	Quality Control	Not Applic	NONE	F47, Not Applic, NONE, QualityControl
														Negative	S48	F48	111324_MSNeg_Silver Line_43	E:\Orbitrap Raw Data Files\Exploris Raw Files\111324_WesternNCWater_MSNeg\111324_MSNeg_Silver Line_43.raw	Sample	Surface Water	Asheville	F48, Surface Water , Asheville, Sample
														Polarity	Sample	Study File ID	Sample Identifier	File Name	Sample Type	CF: Treatment	CF: City	Sample Group
														Positive	S1	F1	111324_Methanol_MSPos_20	E:\Orbitrap Raw Data Files\Exploris Raw Files\111324_WesternNCWater_MSPos\111324_Methanol_MSPos_20.raw	Blank	Not applicable	None	F1, Not applicable, None, Blank
														Positive	S2	F2	111324_Methanol_MSPos_31	E:\Orbitrap Raw Data Files\Exploris Raw Files\111324_WesternNCWater_MSPos\111324_Methanol_MSPos_31.raw	Blank	Not applicable	None	F2, Not applicable, None, Blank
														Positive	S3	F3	111324_Methanol_MSPos_38	E:\Orbitrap Raw Data Files\Exploris Raw Files\111324_WesternNCWater_MSPos\111324_Methanol_MSPos_38.raw	Blank	Not applicable	None	F3, Not applicable, None, Blank
														Positive	S4	F4	111324_Methanol_MSPos_55	E:\Orbitrap Raw Data Files\Exploris Raw Files\111324_WesternNCWater_MSPos\111324_Methanol_MSPos_55.raw	Blank	Not applicable	None	F4, Not applicable, None, Blank
														Positive	S5	F5	111324_Methanol_MSPos_62	E:\Orbitrap Raw Data Files\Exploris Raw Files\111324_WesternNCWater_MSPos\111324_Methanol_MSPos_62.raw	Blank	Not applicable	None	F5, Not applicable, None, Blank
														Positive	S11	F11	111324_MS2Pos_BlannahassettBridge_46	E:\Orbitrap Raw Data Files\Exploris Raw Files\111324_WesternNCWater_MSPos\111324_MS2Pos_BlannahassettBridge_46.raw	Identification Only	Surface Water	Asheville	F11, Surface Water, Asheville, IdentificationOnly
														Positive	S18	F18	111324_MS2Pos_C7_19	E:\Orbitrap Raw Data Files\Exploris Raw Files\111324_WesternNCWater_MSPos\111324_MS2Pos_C7_19.raw	Identification Only	Not applicable	None	F18, Not applicable, None, IdentificationOnly
														Positive	S19	F19	111324_MS2Pos_DelRio Site 6_50	E:\Orbitrap Raw Data Files\Exploris Raw Files\111324_WesternNCWater_MSPos\111324_MS2Pos_DelRio Site 6_50.raw	Identification Only	Surface Water	Asheville	F19, Surface Water, Asheville, IdentificationOnly
														Positive	S20	F20	111324_MS2Pos_Field Blank_24	E:\Orbitrap Raw Data Files\Exploris Raw Files\111324_WesternNCWater_MSPos\111324_MS2Pos_Field Blank_24.raw	Blank	Not applicable	None	F20, Not applicable, None, Blank
														Positive	S21	F21	111324_MS2Pos_French Broad Site 3_40	E:\Orbitrap Raw Data Files\Exploris Raw Files\111324_WesternNCWater_MSPos\111324_MS2Pos_French Broad Site 3_40.raw	Identification Only	Surface Water	Asheville	F21, Surface Water, Asheville, IdentificationOnly
														Positive	S22	F22	111324_MS2Pos_Grainger Site 1_48	E:\Orbitrap Raw Data Files\Exploris Raw Files\111324_WesternNCWater_MSPos\111324_MS2Pos_Grainger Site 1_48.raw	Identification Only	Surface Water	Asheville	F22, Surface Water, Asheville, IdentificationOnly
														Positive	S25	F25	111324_MS2Pos_LRB_22	E:\Orbitrap Raw Data Files\Exploris Raw Files\111324_WesternNCWater_MSPos\111324_MS2Pos_LRB_22.raw	Blank	Not applicable	None	F25, Not applicable, None, Blank
														Positive	S26	F26	111324_MS2Pos_LRB_52	E:\Orbitrap Raw Data Files\Exploris Raw Files\111324_WesternNCWater_MSPos\111324_MS2Pos_LRB_52.raw	Blank	Not applicable	None	F26, Not applicable, None, Blank
														Positive	S27	F27	111324_MS2Pos_Marshall Island Standing Water_42	E:\Orbitrap Raw Data Files\Exploris Raw Files\111324_WesternNCWater_MSPos\111324_MS2Pos_Marshall Island Standing Water_42.raw	Identification Only	Surface Water	Asheville	F27, Surface Water, Asheville, IdentificationOnly
														Positive	S28	F28	111324_MS2Pos_Pool1_57	E:\Orbitrap Raw Data Files\Exploris Raw Files\111324_WesternNCWater_MSPos\111324_MS2Pos_Pool1_57.raw	Identification Only	Not applicable	None	F28, Not applicable, None, IdentificationOnly
														Positive	S29	F29	111324_MS2Pos_Pool2_59	E:\Orbitrap Raw Data Files\Exploris Raw Files\111324_WesternNCWater_MSPos\111324_MS2Pos_Pool2_59.raw	Identification Only	Not applicable	None	F29, Not applicable, None, IdentificationOnly
														Positive	S30	F30	111324_MS2Pos_Pool3_61	E:\Orbitrap Raw Data Files\Exploris Raw Files\111324_WesternNCWater_MSPos\111324_MS2Pos_Pool3_61.raw	Identification Only	Not applicable	None	F30, Not applicable, None, IdentificationOnly
														Positive	S31	F31	111324_MS2Pos_Silver Line_44	E:\Orbitrap Raw Data Files\Exploris Raw Files\111324_WesternNCWater_MSPos\111324_MS2Pos_Silver Line_44.raw	Identification Only	Surface Water	Asheville	F31, Surface Water, Asheville, IdentificationOnly
														Positive	S37	F37	111324_MSPos_BlannahassettBridge_45	E:\Orbitrap Raw Data Files\Exploris Raw Files\111324_WesternNCWater_MSPos\111324_MSPos_BlannahassettBridge_45.raw	Sample	Surface Water	Asheville	F37, Surface Water, Asheville, Sample
														Positive	S45	F45	111324_MSPos_DelRio Site 6_49	E:\Orbitrap Raw Data Files\Exploris Raw Files\111324_WesternNCWater_MSPos\111324_MSPos_DelRio Site 6_49.raw	Sample	Surface Water	Asheville	F45, Surface Water, Asheville, Sample
														Positive	S46	F46	111324_MSPos_Field Blank_23	E:\Orbitrap Raw Data Files\Exploris Raw Files\111324_WesternNCWater_MSPos\111324_MSPos_Field Blank_23.raw	Blank	Not applicable	None	F46, Not applicable, None, Blank
														Positive	S47	F47	111324_MSPos_French Broad Site 3_39	E:\Orbitrap Raw Data Files\Exploris Raw Files\111324_WesternNCWater_MSPos\111324_MSPos_French Broad Site 3_39.raw	Sample	Surface Water	Asheville	F47, Surface Water, Asheville, Sample
														Positive	S48	F48	111324_MSPos_Grainger Site 1_47	E:\Orbitrap Raw Data Files\Exploris Raw Files\111324_WesternNCWater_MSPos\111324_MSPos_Grainger Site 1_47.raw	Sample	Surface Water	Asheville	F48, Surface Water, Asheville, Sample
														Positive	S51	F51	111324_MSPos_LRB_21	E:\Orbitrap Raw Data Files\Exploris Raw Files\111324_WesternNCWater_MSPos\111324_MSPos_LRB_21.raw	Control	Not applicable	None	F51, Not applicable, None, Control
														Positive	S52	F52	111324_MSPos_LRB_51	E:\Orbitrap Raw Data Files\Exploris Raw Files\111324_WesternNCWater_MSPos\111324_MSPos_LRB_51.raw	Control	Not applicable	None	F52, Not applicable, None, Control
														Positive	S53	F53	111324_MSPos_Marshall Island Standing Water_41	E:\Orbitrap Raw Data Files\Exploris Raw Files\111324_WesternNCWater_MSPos\111324_MSPos_Marshall Island Standing Water_41.raw	Sample	Surface Water	Asheville	F53, Surface Water, Asheville, Sample
														Positive	S54	F54	111324_MSPos_Pool1_56	E:\Orbitrap Raw Data Files\Exploris Raw Files\111324_WesternNCWater_MSPos\111324_MSPos_Pool1_56.raw	Quality Control	Not applicable	None	F54, Not applicable, None, QualityControl
														Positive	S55	F55	111324_MSPos_Pool2_58	E:\Orbitrap Raw Data Files\Exploris Raw Files\111324_WesternNCWater_MSPos\111324_MSPos_Pool2_58.raw	Quality Control	Not applicable	None	F55, Not applicable, None, QualityControl
														Positive	S56	F56	111324_MSPos_Pool3_60	E:\Orbitrap Raw Data Files\Exploris Raw Files\111324_WesternNCWater_MSPos\111324_MSPos_Pool3_60.raw	Quality Control	Not applicable	None	F56, Not applicable, None, QualityControl
														Positive	S57	F57	111324_MSPos_Silver Line_43	E:\Orbitrap Raw Data Files\Exploris Raw Files\111324_WesternNCWater_MSPos\111324_MSPos_Silver Line_43.raw	Sample	Surface Water	Asheville	F57, Surface Water, Asheville, Sample

## Sheet: Level 1 2 Haz Heatmap
DTXSID	Name	PREFERRED_NAME	mzCloud Best Match	mzVault Best Match	Confidence Level	CASRN	Formula	Product Use	Polarity	Annot. Source: Predicted Compositions	Annot. Source: mzCloud Search	Annot. Source: mzVault Search	Annot. Source: ChemSpider Search	Annot. Source: MassList Search	Annot. DeltaMass [ppm]	Calc. MW	m/z	RT [min]	Area (Max.)	# ChemSpider Results	# mzCloud Results	# mzVault Results	mzCloud Best Match Confidence	HHE AMT Oral	HHE AMT Inhalation	HHE AMT Dermal	HHE Carcinogenicity	HHE Genotoxicity Mutagenicity	HHE Endocrine Disruption	HHE Reproductive	HHE Developmental	HHE Neurotoxicity Repeat Exposure	HHE Neurotoxicity Single Exposure	HHE Systemic toxicity Repeat Exposure	HHE Systemic toxicity Single Exposure	HHE Skin Sensitization	HHE Skin Irritation	HHE Eye Irritation	Ecotoxicity Acute Aquatic Toxicity	Ecotoxicity Chronic Aquatic Toxicity	Fate Persistence	Fate Bioaccumulation	Fate Exposure	Site 1	Site 2	Site 3	Site 4A	Site 4B	Site 5
DTXSID001017335	Methyl-1-pentyl-1H-indole-3-carboxylate	Methyl 1-pentyl-1H-indole-3-carboxylate	70.3		2	1338925-20-4	C15 H19 N O2			Full match	Full match	No results	Partial match	Full match	-1.05	245.141	246.149	8.103	1.41883e+08	301	2	0	8.5	M				L	L		L								H			L
DTXSID001030448	(2S)-2-(2-hydroxypropan-2-yl)-2H,3H,7H-furo[3,2-g]chromen-7-one	N/A	76.7		2	13849-08-6	C14 H14 O4		Positive	Full match	Full match	No results	Full match	Full match	-0.76	246.089	247.096	9.514	3.09859e+07	269	6	0	72.8	M				H	L		H								H			I		9.1115e+06	8.23129e+06	7.87964e+06	8.23358e+06	3.16019e+07	8.84771e+06
DTXSID0020232	Caffeine	Caffeine	99.1	81.1	2	58-08-2	C8 H10 N4 O2	stimulant	Positive	Full match	Full match	Full match	Partial match	Full match	-1.06	194.08	195.087	6.061	1.25595e+08	134	3	1	88.4	H	H	L	I	VH	H	H	H	I	I	M	I	I	L	L	L	H	M	L	M	2.93014e+07	8.78593e+07	2.9087e+07	5.86204e+07	1.21173e+08	6.14407e+07
DTXSID00209112	6,7,8-trimethoxy-2H-chromen-2-one	N/A	94.7		2	6035-49-0	C12 H12 O5	anti-inflammatory, antioxidant, or antitumor	Positive	Full match	Full match	No results	Full match	Full match	-0.75	236.068	237.076	10.055	2.12415e+07	172	6	0	82.6	M				H	L		H								M			I	I	1.64147e+07	1.83988e+07	1.79261e+07	1.88019e+07	2.22213e+06	2.12168e+07
DTXSID0021834	4-Nitrophenol	4-Nitrophenol	98.9	99.8	2	100-02-7	C6 H5 N O3	Intermediate, Polymer Additive, Insecticides	Negative	Full match	Full match	Full match	Full match	Full match	1.28	139.027	138.02	6.207	9.18671e+06	48	6	2	9.9	M	M	M	I	VH	H	M	H			M				H	H	VH	M	L	H	4.19728e+06	5.25711e+06	5.01886e+06	6.41051e+06	9.18911e+06	5.51724e+06
DTXSID0023169	Irbesartan	Irbesartan	77		2	138402-11-6	C25 H28 N6 O	treats hypertension or diabetic nephropathy	Positive	Not the top hit	Full match	No results	No match	Not the top hit	-0.8	428.232	429.239	12.003	9.0189e+06	24	2	0	48.3																				I	2.6747e+06	3.06267e+06	3.03593e+06	8.75639e+06	312176	5.70775e+06
DTXSID00352399	5,5-dimethyl-3-morpholinocyclohex-2-en-1-one	N/A	88.4		2	13297-58-0	C12 H19 N O2	industrial chemicals	Positive	Full match	Full match	No results	Partial match	Full match	-1.15	209.141	210.149	4.722	6.95414e+07	302	2	0	9.4	L				L	L		H								M			L	M	2.31257e+06	2.94253e+06	2.83064e+06	2.61773e+06	6.49454e+07	2.57175e+06
DTXSID0036766	N/A	(±)-Abscisic acid	79.9		2	21293-29-8	C15 H20 O4	Natural product	Negative	Full match	Full match	No results	Full match	Full match	0.79	264.136	263.129	7.821	3.90174e+07	389	4	0	69	M				H	L		H						H	H	H			L	M	1.5453e+07	1.6626e+07	1.49261e+07	1.13424e+07	3.8233e+07	1.02763e+07
DTXSID0042088	Lauryl sulfate	Dodecyl sulfate	99.9		2	151-41-7	C12 H26 O4 S	Used in shampoos, waste water treatmen	Negative	Full match	Full match	No results	Full match	Full match	0.57	266.155	265.148	10.249	1.29487e+08	8	5	0	10	M				H		M							H		L		M	L	M	2.37306e+07	1.91831e+07	3.53227e+07	4.57369e+07	1.31099e+08	3.97011e+07
DTXSID0048006	Acesulfame	Acesulfame	98		2	33665-90-6	C4 H5 N O4 S	aritficial sweetener, personal care products	Negative	Full match	Full match	No results	Full match	Full match	1.02	162.994	161.987	1.594	1.94349e+07	5	1	0	9.9	M				H	L		H								L			I	M	5.30855e+06	1.21007e+07	6.01072e+06	1.93396e+07	2.36884e+06	1.38327e+07
DTXSID00861411	Fexofenadine	Fexofenadine	99.1		2	83799-24-0	C32 H39 N O4	antihistamine drug used in the treatment of hayfever and similar allergy symptoms	Positive	Full match	Full match	No results	Full match	Full match	-0.82	501.288	502.295	10.409	6.35653e+07	9	2	0	88.1	M				L	H		H								VH			L		1.80321e+07	2.11397e+07	2.10693e+07	6.2258e+07	3.41993e+06	4.90405e+07
DTXSID00920496	N/A	cis-7-Hexadecenoic acid	99.8		2	2416-19-5	C16 H30 O2	surfactant, detergent component, or amphiphilic intermediate	Negative	Full match	Full match	No results	Not the top hit	Full match	0.59	254.225	253.217	13.689	4.1865e+07	259	6	0	10	L				L	H		H								VH			L		1.39644e+07	2.42572e+07	1.42321e+07	2.69088e+07	1.50223e+07	2.12363e+07
DTXSID10204698	PEG n7	Heptaethylene glycol	99.2		2	5617-32-3	C14 H30 O8	lipid	Negative	Not the top hit	Full match	No results	Full match	Full match	-1.37	326.194	327.201	16.06	4.77788e+08	1	1	0	96.4	L				VH	L		L								L	M	M	L	M	3.65741e+06	3.97861e+06	3.48393e+06	5.50084e+06	1.47893e+07	4.17782e+07
DTXSID1025693	4-methoxy-6-(prop-2-en-1-yl)-2H-1,3-benzodioxole	Myristicin	77.9		2	607-91-0	C11 H12 O3	Polymer additive	Positive	Full match	Full match	No results	Partial match	Full match	-1.05	192.078	193.086	10.165	1.4462e+07	654	3	0	73.6	L				VH	L		H								VH			L	H	2.87188e+07	8.82191e+06	4.38216e+08	5.83704e+06	2.64218e+07	5.94587e+06
DTXSID1025930	Pindone	Pindone	72.8	69	2	83-26-1	C14 H14 O3	natural product common in dill, nutmeg, parsely and essential oils	Positive	Full match	Full match	Invalid mass	Not the top hit	Full match	-0.79	230.094	231.101	11.89	2.25604e+07	303	6	1	45.8	VH	I	I	I	L	L	I	H		I	H	I	I	I	I	VH	VH	M	L	H	1.09885e+07	1.24852e+07	1.13884e+07	1.2165e+07	1.38142e+07	1.23034e+07
DTXSID1027134	Bis(2-ethylhexyl) phosphate	Bis(2-ethylhexyl) phosphate		87.4	2	298-07-7	C16 H35 O4 P	fragrance lubricant additive, a corrosion inhibitor, and a metal extractant	Negative	Full match	No results	Full match	Partial match	Full match	1.21	322.228	321.22	10.126	6.60978e+06	7	0	1		M	I	M	I	L		L	I	I	I	M	I	I	VH	VH	M	M	M	L	H	1.18545e+06	929514	6.40371e+06	946389	2.39632e+06	753459
DTXSID1037567	Metolachlor ESA	Metolachlor ESA	88.4		2	171118-09-5	C15 H23 N O5 S	pesticide transformation product	Negative	Full match	Full match	No results	Full match	Full match	1.29	329.13	328.123	6.893	3.57562e+06	15	2	0	50.9	L				H	H		L			L					M			L	L	2.89434e+06	3.49381e+06	3.16209e+06	3.55599e+06	528208	3.07827e+06
DTXSID1038743	5-Methylbenzotriazole	5-Methyl-1H-benzotriazole	99.7	75.8	2	136-85-6	C7 H7 N3	corrosion inhibitors	Positive	Full match	Full match	Invalid mass	Partial match	Full match	-1.27	133.064	134.071	8.022	4.59567e+07	178	4	1	10	M		I		VH											M	M	M	L	M	1.60674e+07	2.0644e+07	1.86777e+07	4.54761e+07	9.06209e+06	3.14876e+07
DTXSID1045166	Lidocaine	Lidocaine	92.8		2	137-58-6	C14 H22 N2 O	local anesthesia	Positive	Full match	Full match	No results	Full match	Full match	-1.09	234.173	235.18	5.939	1.78935e+07	211	1	0	9.6	H	M	M	H	H	L		H	H	H	H	H	H	H	H	L		H	L	M	5.19205e+06	5.47021e+06	4.93026e+06	1.71586e+07	1.73814e+07	1.51865e+07
DTXSID1058769	2-Hydroxyquinoline	2(1H)-Quinolinone	97.2		2	59-31-4	C9 H7 N O	microbial degradant of quinoline,industrial intermediate	Positive	Full match	Full match	No results	Partial match	Full match	-1.37	145.053	146.06	6.555	1.13277e+07	135	3	0	9.9	M				L	L		H						H	H	L			L	I	3.85482e+06	4.35216e+06	4.87218e+06	7.47267e+06	1.13157e+07	5.9998e+06
DTXSID10881089	Galaxolidone	Galaxolidone	88.4	51.4	2	507442-49-1	C18 H24 O2	synthetic musk metabolite	Positive	Full match	Full match	Invalid mass	Not the top hit	Full match	-0.57	272.177	273.185	14.63	6.37937e+07	152	4	1	55	M				L	H		H								VH			M		4.34566e+06	3.70723e+06	4.06356e+06	5.16876e+06	6.48893e+07	4.27677e+06
DTXSID2021781	Dibutyl 1,2-benzenedicarboxylate	Dibutyl phthalate	95.1	68.2	2	84-74-2	C16 H22 O4	plasticizer	Negative	Full match	Full match	Full match	Full match	Full match	1.11	278.152	277.145	8.46	5.52339e+06	279	3	2	100	L	H	L	H	L	H	H	H			L	M	H	L	H	VH	H	L	M	M	2.98258e+06	2.00542e+06	5.51796e+06	971150	3.12204e+06	952527
DTXSID2021995	DEET	DEET	98.9		2	134-62-3	C12 H17 N O	Insecticide	Positive	Full match	Full match	No results	Full match	Full match	-1.11	191.131	192.138	11.307	1.99578e+08	596	10	0	95.8	M	H	L	I	L		H	M	I		M		I	H	H	M	M	M	L	L	6.72951e+06	1.78041e+07	7.09017e+06	2.20844e+07	1.92468e+08	2.16721e+07
DTXSID2022591	p-Aminosalicylic acid	4-Aminosalicylic acid	78.6		2	65-49-6	C7 H7 N O3	industrial preservative, a chemical intermediate	Negative	Full match	Full match	No results	Not the top hit	Full match	1.45	153.043	152.036	0.638	4.85852e+06	283	4	0	8.9	L				VH	L		L								VH		M	L	I	933935	1.74595e+06	1.05285e+06	2.52576e+06	4.8271e+06	1.45258e+06
DTXSID2023195	Lamotrigine	Lamotrigine	99.9		2	84057-84-1	C9 H7 Cl2 N5	anticonvulsant, an antimanic drug, an antidepressant, a non-narcotic analgesic	Positive	Full match	Full match	No results	Full match	Full match	-0.82	255.008	256.015	6.847	5.87714e+07	17	1	0	10	H				L	L		H								H			L	M	1.24956e+07	2.46884e+07	1.38352e+07	5.83024e+07	4.25285e+06	4.51583e+07
DTXSID2023309	Metoprolol	Metoprolol	99	86.5	2	51384-51-1	C15 H25 N O3	heart medication	Positive	Full match	Full match	Invalid mass	Full match	Full match	-1.18	267.183	268.19	7.086	1.96071e+07	78	2	2	98.4	M				L	L		H						H		H			L	I	5.90833e+06	7.12272e+06	6.98835e+06	1.89706e+07	3.2295e+06	1.41281e+07
DTXSID20239658	N,N-dimethyl-9H-purin-6-amine	N/A	98.4		2	938-55-6	C7 H9 N5	plant metabolite	Positive	Full match	Full match	No results	Partial match	Full match	-1.26	163.086	164.093	3.325	6.83359e+07	60	3	0	9.9	M				H	L		H								M	M		L	I	4.72709e+06	6.55882e+06	6.86524e+06	2.25179e+07	6.47603e+07	1.58671e+07
DTXSID2047644	Isoquinoline	Isoquinoline	99.5		2	119-65-3	C9 H7 N	flavoring agent	Positive	Full match	Full match	No results	Not the top hit	Full match	-1.27	129.058	130.065	4.439	4.17874e+07	33	4	0	10	H	I	H	I	L	H	I	L	I	I	H	I	I	I	I	M	M	M	L	H	5.13257e+06	5.88239e+06	6.7119e+06	5.80864e+06	3.85796e+07	8.0191e+06
DTXSID2052281	Paraxanthine	1,7-Dimethylxanthine	96	66.6	2	611-59-6	C7 H8 N4 O2	caffeine metabolite	Positive	Full match	Full match	Full match	Partial match	Full match	-1.12	180.065	181.072	4.925	1.40046e+07	110	3	4	76.4	M				VH	L		H								L		M	L	M	5.28374e+06	1.29241e+07	6.08474e+06	1.38776e+07	7.44362e+06	1.13087e+07
DTXSID2058629	PEG n6	Hexaethylene glycol	99.7		2	2615-15-8	C12 H26 O7	Polymer additive	Positive	Full match	Full match	No results	Full match	Full match	-1.48	282.167	283.175	16.058	5.33864e+08	2	1	0	100	L				VH	L		L								L	M	M	L	M	3.92875e+07	8.92564e+06	5.00782e+08	1.31575e+07	4.07335e+07	1.39333e+07
DTXSID20861650	3-Hydroxy-5-(hydroxymethyl)-2-methylpyridine-4-carboxylic acid	4-Pyridoxic acid	77	92.6	2	82-82-6	C8 H9 N O4	E.coli metabolite	Negative	Full match	Full match	Invalid mass	Partial match	Full match	0.71	183.053	182.046	3.379	1.33872e+07	175	2	1	8.8	L				L	L		L								L			L		3.3238e+06	8.83492e+06	3.1498e+06	1.3406e+07	1.33567e+06	5.74287e+06
DTXSID301014178	Dextrorphan	Dextrorphan	99.3		2	125-73-5	C17 H23 N O	metabolite of antitussive drug for suppressing cough	Positive	Full match	Full match	No results	Full match	Full match	-1.03	257.178	258.185	6.764	7.52215e+06	109	3	0	91.1																					1.73626e+06	2.66127e+06	1.86885e+06	7.32163e+06	345353	3.82119e+06
DTXSID3021932	Diethanolamine	Diethanolamine	83.6	53	2	111-42-2	C4 H11 N O2	detergent in paints, cutting oils, and cleaners; also used to make resins and plasticizers	Positive	Full match	Full match	Full match	Full match	Full match	-2.02	105.079	106.086	0.596	1.32669e+07	34	1	1	52.2	M	I	L	VH	L	H	M	L			M	H	H	H	VH	H	M	L	L	H	1.05512e+07	9.66528e+06	7.45791e+06	8.73575e+06	1.28783e+07	1.19443e+07
DTXSID3022409	4,4'-Dihydroxydiphenylsulfone (BPS)	N/A	95.6	94.2	2	80-09-1	C12 H10 O4 S	Polymer additive, etching agent	Neg/Pos	Full match	Full match	Full match	Full match	Full match	-0.95	250.03	251.037	7.547	3.3131e+07	42	2	1	84.6	M		L		VH	H	M				M		H	M	H	M	VH	M	L	H	348775	637157	331334	2.17982e+06	4.27471e+07	1.72707e+06
DTXSID3024316	Tebuthiuron	Tebuthiuron	72.1	76.4	2	34014-18-1	C9 H16 N4 O S	Herbicide	Positive	Full match	Full match	Full match	Full match	Full match	-0.88	228.104	229.112	10.136	5.97821e+06	19	1	3	50.9	M	I	L	I			H	M								VH	VH			M	3.08093e+06	3.99256e+06	3.12821e+06	2.97083e+06	4.08943e+06	2.76006e+06
DTXSID3025178	N,N'-Diphenylguanidine	1,3-Diphenylguanidine	97.8	89.2	2	102-06-7	C13 H13 N3	caulk/sealant, accelerators for vulcanization of rubber	Positive	Full match	Full match	Invalid mass	Full match	Full match	-0.91	211.111	212.118	6.284	7.00923e+07	91	4	1	90.9	M	I	L	I	L		M	H	M		M	M	I	H	H	H	H	M	L	H	7.16466e+06	7.92843e+06	7.30885e+06	1.03169e+07	6.6793e+07	8.53606e+06
DTXSID3031864	N/A	Perfluoro-1-octanesulfonic acid (PFOS)	100	89	2	1763-23-1	C8 H F17 O3 S	PFAS, Stain or water repellent	Negative	Full match	Full match	Full match	Full match	Not the top hit	0.56	499.938	498.93	10.465	3.28093e+07	9	1	3	88.6	H	M	I	H	VH	I	H	H		I	H	I	I	L	M	VH	VH	VH	VH	M	3.73932e+06	4.53791e+06	3.67684e+06	6.54089e+06	3.18636e+07	5.98747e+06
DTXSID3037626	4,4'-Dichlorobenzophenone	4,4'-Dichlorobenzophenone		77	2	90-98-2	C5 H9 Cl2 F N2 O4	degradate, photosensitizing agent	Positive	Full match	No results	Invalid mass	No match	No match	1.12	249.993	251	12.45	8.23323e+07	3	0	1		M			I	L	H		H			M		H			VH	VH	H	H	M	1.10564e+07	1.18494e+07	9.7361e+06	1.20688e+07	7.7286e+07	1.29246e+07
DTXSID3058618	PEG n8	Octaethylene glycol	99.4		2	5117-19-1	C16 H34 O9	Polymer additive	Positive	Not the top hit	Full match	No results	Full match	Full match	-1.46	370.22	371.227	16.062	3.48099e+08	1	1	0	98.2	L				VH	L		L								L		M	L	H	1.89563e+07	5.10054e+06	3.45576e+08	5.06166e+06	1.39564e+07	5.68014e+06
DTXSID3062366	N,N'-Dicyclohexylurea	Dicyclohexylurea	97.1		2	2387-23-7	C13 H24 N2 O	industrial chemicals	Positive	Full match	Full match	No results	Full match	Not the top hit	-0.79	224.189	225.196	12.273	1.37734e+08	66	1	0	88.8	L				L	H		H								M	H	M	L	M	3.63873e+06	2.24708e+06	1.7502e+06	2.64658e+06	1.29162e+08	2.24737e+06
DTXSID3074656	N-Methylcaprolactam	N/A	94.8		2	2556-73-2	C7 H13 N O	plastic additive	Positive	Full match	Full match	No results	Not the top hit	Full match	-1.18	127.1	128.107	0.707	7.70739e+07	307	1	0	73.1	M		M										H	H						M	955811	4.84056e+06	3.27375e+06	1.385e+06	7.4402e+07	3.02839e+06
DTXSID30995354	3-amino-2-phenyl-2H-pyrazolo[4,3-c]pyridine-4,6-diol	N/A	88.6		2	74037-32-4	C12 H10 N4 O2		Positive	Full match	Full match	No results	Partial match	Full match	-1.11	242.08	243.087	9.199	7.40833e+07	126	4	0	55.1	I				L	L		H								H			L		9.38909e+06	1.32316e+07	1.25528e+07	3.54547e+07	6.80393e+07	2.85654e+07
DTXSID401044548	O-Desmethyl-cis-tramadol	O-Demethyltramadol	75.9		2	80456-81-1	C15 H23 N O2	opiod medication metabolite	Positive	Full match	Full match	No results	Full match	Full match	-0.82	249.173	250.18	5.389	1.66174e+07	277	5	0	8.8	M				L	H		H								M			L		5.99015e+06	1.04178e+07	1.0192e+07	1.57477e+07	1.16208e+07	6.25199e+06
DTXSID4020240	Caprolactam	Caprolactam	98.6	84.6	2	105-60-2	C6 H11 N O	synthetic fiber and plastic monomer, paints, construction material	Positive	Full match	Full match	Invalid mass	Partial match	Full match	-1.6	113.084	114.091	7.368	1.1678e+08	270	1	2	9.9	M	M	M	L	L	L	M	L		M	M	M	M	H	H	L	L	M	L	VH	4.82406e+07	4.32494e+07	3.5487e+07	1.16996e+08	4.63339e+07	5.57552e+07
DTXSID4022527	Propylparaben	Propylparaben	91.8	92.6	2	94-13-3	C10 H12 O3	food additive, antifungal agent and an antimicrobial agent	Negative	Full match	Full match	Full match	Full match	Full match	0.86	180.079	179.072	9.011	3.13001e+07	719	3	5	55.1	L				VH	H	H				H		M	M	H	M	L	M	L	H	9.06748e+06	1.09966e+07	7.04638e+06	1.31257e+07	3.08507e+07	1.50629e+07
DTXSID4022731	Carbamazepine	Carbamazepine	89.1	83	2	298-46-4	C15 H12 N2 O	anticonvulsant drug and analgesic drug used to control seizures	Positive	Full match	Full match	Invalid mass	Partial match	Full match	-0.8	236.095	237.102	8.888	2.12363e+07	257	6	1	9.5	M			H	H	L		H								M	VH		L	I	5.12183e+06	5.2206e+06	5.92031e+06	2.06895e+07	270907	2.00323e+07
DTXSID4022787	Cetirizine	Cetirizine	93.9		2	83881-51-0	C21 H25 Cl N2 O3	allergy medication	Positive	Not the top hit	Full match	No results	Full match	Full match	-0.01	388.155	389.163	11.069	1.16472e+07	54	1	0	9.7																				I	3.18716e+06	4.73214e+06	3.47567e+06	1.1681e+07	329229	9.87037e+06
DTXSID4024729	Carbendazim	Carbendazim	95	99.9	2	10605-21-7	C9 H9 N3 O2	Fungicide	Positive	Full match	Full match	Full match	Full match	Full match	-1.33	191.069	192.077	5.285	3.70612e+07	264	2	3	9.7	L	I	M	VH	VH	H	H	H		I	H	I	L	I	L	VH	VH	M	L	M	4.49173e+06	5.04567e+06	5.20818e+06	8.74378e+06	3.47339e+07	5.36846e+06
DTXSID4027579	PEG n5	Pentaethylene glycol	99.6		2	4792-15-8	C10 H22 O6	Polymer additive	Positive	Full match	Full match	No results	Full match	Full match	-1	238.141	239.149	15.704	5.19315e+08	5	1	0	98.9	L				VH	L		L								L	M	M	L	M	5.24623e+07	1.37926e+07	5.32876e+08	1.2976e+07	2.29835e+07	1.3121e+07
DTXSID40318838	N/A	4-Indolecarbaldehyde	98.5		2	1074-86-8	C9 H7 N O	industrial chemicals	Negative	Full match	Full match	No results	Not the top hit	Full match	1.28	145.053	144.046	4.317	1.17384e+07	135	1	0	9.9	I				L	L		L								H			I	M	2.10471e+06	2.56843e+06	2.43248e+06	1.15778e+07	4.53748e+06	7.04444e+06
DTXSID4045008	Dodecyltrimethylammonium	Alkyl trimethyl ammonium compound C12 (ATMAC C12)	99.4		2	10182-91-9	C15 H33 N	Quaternary ammonium compound used as a surfactant, antimicrobial, and fabric softener	Positive	Full match	Full match	No results	Partial match	Full match	-1.14	227.261	228.268	12.102	1.22853e+09	20	1	0	10	I				L	L		L								I			I	M	1.0015e+08	5.58915e+07	1.00411e+08	1.19561e+09	1.59763e+08	2.27528e+08
DTXSID40869118	O-Desmethylvenlafaxine	O-Desmethylvenlafaxine	90.7		2	93413-62-8	C16 H25 N O2	antidepresent drug metabolite	Positive	Full match	Full match	No results	Not the top hit	Full match	-1.2	263.188	264.195	6.577	2.67296e+07	259	6	0	82.7	M				L	H		H								H			L		7.75949e+06	9.93405e+06	8.33238e+06	2.65539e+07	3.58632e+06	1.8068e+07
DTXSID5020730	8-Hydroxyquinoline	8-Hydroxyquinoline	99.4		2	148-24-3	C9 H7 N O	cosmetics stabilizerm antiseptics, corrosion inhibitor	Positive	Full match	Full match	No results	Partial match	Full match	-1.22	145.053	146.06	5.092	4.69102e+07	135	2	0	10	H	I	H	I	VH	H	H	H	I	I	M	I	H	M	VH	VH	VH	M	L	H	1.07396e+07	1.23858e+07	1.02845e+07	4.54758e+07	2.10503e+07	3.41127e+07
DTXSID5021251	Saccharin	Saccharin	99.8	54.4	2	81-07-2	C7 H5 N O3 S	artificial sweetener	Negative	Full match	Full match	Full match	Full match	Full match	0.96	182.999	181.992	3.157	1.90643e+07	14	1	1	10	L	L	L	VH	VH	L	M	H								L		M	L	VH	3.12698e+06	6.526e+06	3.44783e+06	9.95741e+06	1.75063e+07	6.63232e+06
DTXSID5021386	2,4,6-Trichlorophenol	2,4,6-Trichlorophenol		88.6	2	88-06-2	C6 H3 Cl3 O	Wood preservative, disenfectant, pesticides,textiles	Negative	Full match	No results	Full match	Full match	Full match	0.68	195.925	194.918	6.706	8.69209e+07	8	0	1		M	I	I	VH	L	H	H	I	I	I	H	I	I	H	H	VH	VH	H	M	H	33197.1	33644.2	35425.8	39165	8.64178e+07	37091.7
DTXSID5021411	Tris(2-chloroethyl) phosphate	Tris(2-chloroethyl) phosphate	97.2	83.7	2	115-96-8	C6 H12 Cl3 O4 P	flame retardant	Positive	Not the top hit	Full match	Invalid mass	Full match	Full match	-1	283.954	284.961	9.872	7.2416e+07	12	1	2	94.9	M	L	L	VH	VH		H	H	M	H	M		I	L	M	L	H	H	L	M	5.0672e+06	5.24131e+06	4.13981e+06	4.75828e+06	7.21707e+07	4.60663e+06
DTXSID5025659	Methyl salicylate	Methyl salicylate	94.6	91.4	2	119-36-8	C8 H8 O3	food flavor, UV-absorber in sunscreens, fragrance	Negative	Full match	Full match	Full match	Partial match	Full match	1.3	152.048	151.04	6.748	3.98322e+07	213	11	3	61.1	M	I	H	H	VH	H	H	H			L			H	H	M	L	M	L	H	7.53548e+06	8.65206e+06	5.19819e+06	8.97783e+06	3.84379e+07	1.1695e+07
DTXSID5026259	Tris(1-chloro-2-propanyl) phosphate	N/A	97.1	92.3	2	13674-84-5	C9 H18 Cl3 O4 P	flame retardant	Positive	Not the top hit	No match	Unused	Full match	Full match	-0.85	326.001	327.008	12.449	2.73276e+08	19	1	1	9.9	M	L	L	I	VH	H	M	M		M	M		I	L	L	M	M	H	L	H	3.68605e+07	4.04688e+07	3.48512e+07	3.93795e+07	2.62822e+08	4.26772e+07
DTXSID50274037	4-Methyl-1,2,3-benzotriazole	4-Methylbenzotriazole	96.7		2	29878-31-7	C7 H7 N3	corrosion inhibitors	Negative	Full match	Full match	No results	Not the top hit	Full match	1.23	133.064	132.057	6.234	1.42593e+07	178	1	0	64.2	M			H	VH	L		H								M		M	L	M	3.19155e+06	4.82737e+06	3.95216e+06	1.43611e+07	3.77069e+06	7.53575e+06
DTXSID5030030	N/A	Perfluoro-1-butanesulfonic acid (PFBS)	99.9	89.5	2	375-73-5	C4 H F9 O3 S	PFAS, Stain or water repellent	Negative	Not the top hit	Full match	Full match	Full match	Not the top hit	1.09	299.951	298.943	7.479	8.66125e+06	4	1	2	88.6	M			I	VH	H		I								H		VH	M	H	2.3039e+06	2.80759e+06	2.37211e+06	2.81633e+06	8.31786e+06	2.70265e+06
DTXSID5044788	Naphthalene-2-sulfonic acid	2-Naphthalenesulfonic acid	88.1		2	120-18-3	C10 H8 O3 S	intermediate, lab reaent, plastic monomer	Negative	Full match	Full match	No results	Full match	Full match	0.53	208.02	207.012	5.247	1.46387e+08	30	1	0	50.8	M				L	L	L	H						H	VH	M		M	L	M	2.12139e+06	3.4756e+06	4.33982e+06	5.10013e+06	1.4872e+08	1.83229e+07
DTXSID5051442	Citroflex 4	Tributyl citrate	77.2	76.4	2	77-94-1	C18 H32 O7	used in cosmetics, paints, plastics	Positive	Not the top hit	Full match	Invalid mass	No match	Full match	-0.69	360.215	361.222	14.644	1.22242e+07	2	2	1	58	L		L		VH	L		H								H		L	L	H	926169	5.73879e+06	6.43631e+06	468259	1.14813e+07	1.10961e+06
DTXSID50881225	N/A	Xylenesulfonate	99.4		2	25241-16-1	C8 H10 O3 S	Personal care products	Negative	Full match	Full match	No results	Not the top hit	Full match	0.7	186.035	185.028	4.7	2.43164e+08	68	1	0	85.3	L				L	H		H								M		M	L		1.65701e+07	3.02242e+07	1.81276e+07	3.68816e+07	2.43137e+08	2.89577e+07
DTXSID60152594	2-Amino-6-methylmercaptopurine	6-Methylthioguanine	71.3		2	1198-47-6	C6 H7 N5 S			Full match	Full match	No results	Full match	Full match	-1.36	181.042	182.049	4.538	1.87809e+07	46	3	0	45	M				L	L		H								H			L	L
DTXSID6020143	Benzoic acid	Benzoic acid	99.7		2	65-85-0	C7 H6 O2	food and drug preservative; Used as a chemical standard and intermediate	Negative	Full match	Full match	No results	Full match	Full match	0.57	122.037	121.03	1.828	7.17013e+08	45	2	0	10	M	L	M	I	VH	H	M	L		I	H	M	I	H	VH	M	L	M	L	VH	1.35635e+07	1.30985e+07	1.49559e+07	1.51432e+07	1.29586e+07	1.05686e+07
DTXSID6020147	Benzotriazole	1,2,3-Benzotriazole	98.3		2	95-14-7	C6 H5 N3	corrosion inhibitor, cleaning products	Positive	Full match	Full match	No results	Full match	Full match	-1.6	119.048	120.055	6.031	2.57502e+07	83	2	0	9.9	M	VH	M	H	VH	L	I	M	I		L	M	I	L	H	M	L	M	L	H	1.08328e+07	1.27629e+07	1.20067e+07	2.54379e+07	7.65476e+06	1.06184e+07
DTXSID60203818	8,8-dimethyl-2H,8H-pyrano[3,2-g]chromen-2-one	N/A	70.6		2	553-19-5	C14 H12 O3			Full match	Full match	No results	Not the top hit	Full match	-0.74	228.078	229.086	9.471	2.24097e+07	395	6	0	48.9	I				H	L		H								H			I	I
DTXSID6022341	Prometon	Prometon	99.8	95	2	1610-18-0	C10 H19 N5 O	Herbicide	Positive	Full match	Full match	Invalid mass	Full match	Full match	-0.75	225.159	226.166	9.715	1.43081e+08	28	3	1	100	M	L	L	I	H	L	H	H			H		H			M	M	H	L	L	330801	9.81577e+07	1.41178e+08	736003	3.76255e+06	947987
DTXSID6022929	Amfepramone	Diethylpropion	78.2		2	90-84-6	C13 H19 N O	Appetite depressent drug	Positive	Full match	Full match	No results	Partial match	Full match	-1.2	205.146	206.154	6.681	3.78926e+07	511	11	0	59.4	H				H	L		L					H			M	M		L	M	1.40308e+06	1.75419e+06	1.15546e+06	2.83509e+06	3.58197e+07	2.78664e+06
DTXSID6023286	Methocarbamol	Methocarbamol	97.4	87.5	2	532-03-6	C11 H15 N O5	muscle relaxant	Positive	Full match	Full match	Invalid mass	Partial match	Full match	-0.79	241.095	264.084	7.648	8.09407e+06	72	2	1	95.6	M	I	I	H	VH	L	I	H	I		I		I	I	I	L	VH	M	L	I	1.09315e+06	8.18126e+06	1.11874e+06	5.44173e+06	256582	4.17425e+06
DTXSID6023735	Valsartan	Valsartan	97.6		2	137862-53-4	C24 H29 N5 O3	drug treatment for hypertension, heart failure, and Type 2 Diabetes-associated nephropathy	Positive	Not the top hit	Full match	No results	Full match	Full match	-0.64	435.227	436.234	12.635	1.80096e+07	8	1	0	96.6	I				H	H		H								I			L	H	5.23733e+06	8.80497e+06	5.96808e+06	1.79191e+07	1.0703e+06	1.22665e+07
DTXSID6027137	Oleamide	(9Z)-Octadec-9-enamide	95.7		2	301-02-0	C18 H35 N O	slip and anti-block agent for extrusion of polyethylene and an additive to wax, printing inks, lubricating oils, and cosmetics	Positive	Full match	Full match	No results	Not the top hit	Full match	-1.25	281.272	282.279	16.25	1.12812e+09	54	3	0	87.7	L	I	I	I	L	L	I	H	I	I	I	I	H	L	M	H	VH	M	L	VH	5.50164e+08	1.29264e+08	2.89841e+08	4.68345e+08	1.13689e+09	6.52618e+07
DTXSID6037807	2-Hydroxyatrazine	2-Hydroxyatrazine	95		2	2163-68-0	C8 H15 N5 O	herbicide	Positive	Full match	Full match	No results	Partial match	Full match	-1.02	197.127	198.135	6.145	2.28445e+07	20	2	0	83.1	M				L	L		H	H		H					L			L	M	3.76895e+06	4.28046e+06	4.59885e+06	4.94738e+06	2.1678e+07	5.36731e+06
DTXSID6041420	2-Furancarboxylic acid	2-Furoic acid	71.4		2	88-14-2	C5 H4 O3			Full match	Full match	No results	Full match	Full match	1.58	112.016	111.009	7.282	2.47952e+07	30	1	0	8.6	M				L	L	M	H						H	H	L		M	L	H
DTXSID70168929	Diphenylphosphinic acid	Phosphinic acid, diphenyl-	94.6		2	1707-03-5	C12 H11 O2 P	polymer additive	Positive	Full match	Full match	No results	No match	Full match	-0.96	218.049	219.057	9.369	5.75672e+07	23	4	0	72.3	M				H	L		H								VH			L	L	301056	363926	963268	1.64698e+06	5.50699e+07	1.83303e+06
DTXSID7021106	Pentachlorophenol	Pentachlorophenol	100		2	87-86-5	C6 H Cl5 O	funcide and wood preservative for utility poles, railroad ties, and wharf pilings.	Negative	Full match	Full match	No results	Full match	Full match	0.91	263.847	262.84	8.415	1.38011e+08	3	1	0	10	H	VH	H	VH	L	H	H	H	H	H	H	M	I	H	H	VH	VH	VH	H	L	445316	531937	325920	1.08162e+06	1.34706e+08	232102
DTXSID7023227	Losartan	Losartan	94.9		2	114798-26-4	C22 H23 Cl N6 O	hypertension medication	Positive	Full match	Full match	No results	Full match	Full match	-0.19	422.162	423.169	11.493	2.50485e+07	6	2	0	84.1																				I	7.55052e+06	9.24371e+06	8.33654e+06	2.47239e+07	344554	1.65347e+07
DTXSID7040150	N/A	Perfluoro-1-hexanesulfonic acid (PFHxS)	99.4	77.7	2	355-46-4	C6 H F13 O3 S	PFAS, Stain or water repellent	Negative	Not the top hit	Full match	Full match	Not the top hit	Full match	0.57	399.944	398.937	9.175	3.48981e+06	4	1	2	86	M				VH	H		I								H	M	VH	H	M	2.23305e+06	2.8333e+06	2.6089e+06	2.88627e+06	3.41933e+06	2.86225e+06
DTXSID7042190	N,N-Dimethyldecylamine N-oxide	N,N-Dimethyldecylamine oxide	96.4		2	2605-79-0	C12 H27 N O	surfactant	Positive	Full match	Full match	No results	Full match	Full match	-1	201.209	202.216	10.789	9.94534e+07	30	1	0	9.8	M	I	L	I	L	L	M	L	I	I	I	I	I	H	I	H	H	M	M	H	9.31167e+07	8.63593e+07	4.06411e+07	7.75612e+07	7.24879e+07	9.71507e+07
DTXSID7046758	Benzoylecgonine	Benzoylecgonine	97.9		2	519-09-5	C16 H19 N O4	cocaine metabolite	Positive	Full match	Full match	No results	Full match	Full match	-1.05	289.131	290.138	6.593	3.50042e+07	117	3	0	91.2	M				L	H		H								H			I	I	6.14619e+06	2.10959e+07	7.4876e+06	3.44725e+07	4.1256e+06	2.63294e+07
DTXSID801349261	(2R)-2-[(2R,5S)-5-[(2S)-2-hydroxybutyl]oxolan-2-yl]propanoic acid	(2R)-2-[(2R,5S)-5-[(2S)-2-hydroxybutyl]oxolan-2-yl]propanoic acid	48.3	71.8	2	NOCAS_1349261	C11 H20 O4			Full match	Full match	Invalid mass	Partial match	Full match	-0.91	216.136	217.143	15.253	3.68988e+07	210	4	1	61.6	L				L	H		H								L			L
DTXSID8023688	Topiramate	Topiramate	88		2	97240-79-4	C12 H21 N O8 S	anti-epileptic drug used to manage seizures and prevent migraines	Negative	Full match	Full match	No results	Full match	Full match	1.11	339.099	338.092	7.676	2.88178e+06	7	2	0	50.8	M	I	I	H	H	L	H	H	H	M	H		I	I	I	M			I	M	1.19192e+06	1.3791e+06	1.28653e+06	2.87686e+06	100818	2.34401e+06
DTXSID8034665	Imazapyr	Imazapyr	92.6	86.4	2	81334-34-1	C13 H15 N3 O3	herbicide	Positive	Not the top hit	Full match	Invalid mass	Not the top hit	Full match	-0.85	261.111	262.118	7.174	2.34407e+07	117	2	1	83.3	L		L	L	H	L	L	L			L			M	H	L	M		L	M	4.56041e+06	5.27538e+06	4.53897e+06	4.88631e+06	2.31322e+07	5.01228e+06
DTXSID8041248	2,5-Di-tert-butylbenzene-1,4-diol	2,5-di-tert-Butylhydroquinone	93.5		2	88-58-4	C14 H22 O2	antioxidant	Negative	Full match	Full match	No results	Full match	Full match	0.07	222.162	221.155	7.898	9.29714e+08	257	1	0	9.7	M				VH									H		H	VH	M	H	VH	7.01291e+06	6.99772e+06	6.5981e+06	8.04417e+06	1.32377e+07	7.40731e+06
DTXSID8041292	Tetradecyl sulfate	Myristyl sulfate	97.4		2	4754-44-3	C14 H30 O4 S	varicose vein medication and anionic surface-active agent	Negative	Full match	Full match	No results	Full match	No results	0.76	294.187	293.179	11.369	3.87122e+07	7	2	0	9.9					H		M							H				M	L	M	1.39481e+07	1.24409e+07	2.1762e+07	3.83719e+07	3.17424e+07	2.07127e+07
DTXSID8050443	4-Dodecylbenzenesulfonic acid	4-Dodecylbenzenesulfonic acid	99.8	86.8	2	121-65-3	C18 H30 O3 S	cleaner, surface active agents	Negative	Full match	Full match	Full match	Partial match	Full match	0.52	326.192	325.184	11.41	2.62773e+08	18	3	1	10	M				L	H		H						H		L	VH	M	L	M	8.8592e+07	6.25844e+07	9.68824e+07	1.36436e+08	1.5107e+08	2.62773e+08
DTXSID80928556	4,7,7-Trimethyl-3-oxo-2-oxabicyclo[2.2.1]heptane-1-carboxylic acid	(-)-Camphanic acid	99.2		2	13429-83-9	C10 H14 O4	Natural product	Negative	Full match	Full match	No results	Not the top hit	Full match	0.66	198.089	197.082	4.141	4.00989e+07	331	1	0	10	I				L	L		H					H			M			I		1.79172e+06	1.94068e+06	3.3859e+06	1.95115e+06	4.03009e+07	1.17007e+06
DTXSID90198647	octadec-9-ynoic acid	9-Stearolic acid	88.6		2	506-24-1	C18 H32 O2	lipid	Positive	Full match	Full match	No results	Partial match	Full match	-0.94	280.24	313.273	14.594	1.29759e+07	192	1	0	81.4	M				L	L		H								VH			I	M	5.70411e+06	1.30594e+07	6.84043e+06	4.52585e+06	5.29647e+06	4.84103e+06
DTXSID9022310	Daidzein	Daidzein	99.4		2	486-66-8	C15 H10 O4	plant metabolite	Positive	Full match	Full match	No results	Full match	Full match	-0.57	254.058	255.065	9.575	1.53065e+07	132	4	0	92.7	M				L	H		H	M							H	VH		L	M	1.51248e+07	1.47163e+07	1.17904e+07	8.82662e+06	3.86095e+06	1.28393e+07
DTXSID9022445	Bis(4-hydroxyphenyl)methane	Bis(4-hydroxyphenyl)methane	73.5		2	620-92-8	C13 H12 O2			Full match	Full match	No results	Partial match	Full match	0.65	200.084	199.077	9.522	3.01382e+06	231	1	0	46.8	L				VH	H							H					M	L	H
DTXSID9032113	Tebuconazole	Tebuconazole	91.4	80.3	2	107534-96-3	C16 H22 Cl N3 O	Pesticide	Positive	Full match	Full match	Full match	Full match	Full match	-0.68	307.145	308.152	13.583	7.61945e+06	11	2	2	77.6	M	VH	L	H	L	H	M	M		M	M		L	L	M	VH	VH		L	L	1.67061e+06	2.15421e+06	2.05442e+06	2.2233e+06	7.14241e+06	2.73346e+06
DTXSID9042209	N-Methyldioctylamine	N-Methyldioctylamine	91.6		2	4455-26-9	C17 H37 N	surface active agent	Positive	Full match	Full match	No results	Full match	Full match	-0.68	255.292	256.3	13.285	1.91928e+08	15	1	0	9.6	M				VH	L		L					H	H		H	VH	M	L	H	2.01626e+07	9.91335e+06	1.91837e+07	1.86977e+08	4.02892e+07	5.31418e+07
DTXSID90431622	Hydroxy bupropion	2-(3-Chlorophenyl)-3,5,5-trimethyl-2-morpholinol	77.7		2	357399-43-0	C13 H18 Cl N O2	pharmaceuticals	Positive	Full match	Full match	No results	Not the top hit	Full match	-0.67	255.102	238.099	7.306	1.42995e+07	135	1	0	58.6	M				L	H		H								M			M	I	4.2305e+06	7.4049e+06	4.63557e+06	1.4203e+07	1.21749e+06	1.10486e+07
DTXSID9045500	Florfenicol	Florfenicol	87.8		2	73231-34-2	C12 H14 Cl2 F N O4 S	synthetic veterinary antibiotic that is used for treatment of bovine respiratory disease and foot rot	Negative	Not the top hit	Full match	No results	Full match	Full match	0.27	357.001	355.993	6.59	6.70274e+06	2	1	0	67	L				L	L		H			M					H	VH		L	I	6.35119e+06	6.70399e+06	6.04613e+06	2.62696e+06	364256	2.0289e+06
DTXSID90905838	3-(3-methylbut-2-en-1-yl)-3H-purin-6-amine	3-(3-Methylbut-2-en-1-yl)-3H-purin-6-amine	82.6	88.7	2	10091-84-6	C10 H13 N5		Positive	Full match	Full match	Invalid mass	Partial match	Full match	-0.72	203.117	204.124	7.356	5.6599e+06	68	4	1	51.6	M				H	L		H								M			L		936965	1.30801e+06	1.81363e+06	5.47757e+06	4.55201e+06	2.35426e+06
[truncated: 3 more columns]

## Sheet: PFAS NTA
	Tags	Confidence Level	CD Name	Reannotated Name	CAS	DTXSID	Predicted Probability of Associated Functional Use	Formula	Mass Defect: Kendrick MD [C F2]	Class Coverage: PFAS General from FluoroMatch Suite	Class Coverage: PFAS Fine signature fragment_lib	mzCloud Best Match	MS2	Annot. Source: Predicted Compositions	Annot. Source: MassList Search	Annot. DeltaMass [ppm]	Calc. MW	m/z	Reference Ion	RT [min]	Area (Max.)	# ChemSpider Results	FISh Coverage	# mzCloud Results	# mzVault Results	mzCloud Best Match Confidence	mzVault Best Match	Mass List Match: Chemical List PFASSTRUCT-2022-04-20	Mass List Match: PFAS_NEG	Mass List Match: PFAS_NIST	Mass List Match: PFAS_suspectDB_Duke	Polarity	MS2 Purity [%]	Field Blank Area	Site 1	Site 2	Site 3	Site 4a	Site 4b	Site 5	Pool 1	HHE AMT Oral	HHE AMT Inhalation	HHE AMT Dermal	HHE Carcinogenicity	HHE Genotoxicity Mutagenicity	HHE Endocrine Disruption	HHE Reproductive	HHE Developmental
		1	Perfluoro-1-pentanesulfonate	Perfluoro-1-pentanesulfonate	175905-36-9	DTXSID70892479	Flame Retardant (0.899)	C5 H F11 O3 S	-0.0304807	0.62	25	99.4	DDA for preferred ion	No match	Full match	0.26	349.947	348.94	[M-H]-1	8.41	1.04715e+06	3		1	0	62		Single match found	No matches found	Single match found	Single match found	-	100	33948.1	440898	586206	538948	633990	1.04715e+06	625552	446494	I				I	I		I
	A	1	Perfluorooctanoic acid (PFOA)	Perfluorooctanoic acid (PFOA)	335-67-1	DTXSID8031865	Emulsion Stabilizer (0.820)	C8 H F15 O2	0.000315176	0.5	25	99.3	DDA for preferred ion	No results	Not the top hit	0.41	413.974	368.977	[M-CO2-H]-1	9.042	2.10174e+07	42		5	10	60	75	Multiple matches found	No matches found	Multiple matches found	Multiple matches found	-	100	1.35102e+06	3.29337e+06	3.42438e+06	3.09e+06	3.56778e+06	2.10174e+07	3.6791e+06	4.144e+06	M	M	I	H	VH	H	H	H
	A	1	Perfluoro-3-methylheptanesulfonic acid	Perfluoro-3-methylheptanesulfonic acid	740777-79-1	DTXSID801019147	Flame Retardant (0.896)	C8 H F17 O3 S	-0.0303369	1.61	50	98.7	DDA for preferred ion	Full match	Not the top hit	0.47	499.938	498.93	[M-H]-1	10.251	4.23497e+06	9		6	0	95		Multiple matches found	No matches found	Multiple matches found	Multiple matches found	-	98.9265	168916	1.40921e+06	1.60179e+06	1.4381e+06	2.05166e+06	4.23497e+06	2.14854e+06	2.09355e+06	I				I	I		I
	A	1	Perfluoro-1-octanesulfonic acid (PFOS)	Perfluoro-1-octanesulfonic acid (PFOS)	1763-23-1	DTXSID3031864	Flame Retardant (0.889)	C8 H F17 O3 S	-0.0302885	1.37	43.75	99.8	DDA for preferred ion	Full match	Full match	0.57	499.938	498.93	[M-H]-1	10.465	3.28093e+07	9		6	0	88.9		Multiple matches found	No matches found	Multiple matches found	Multiple matches found	-	99.5334	91051.1	3.73138e+06	4.54251e+06	3.65051e+06	6.58516e+06	3.28093e+07	5.93787e+06	9.25276e+06	H	M	I	H	VH	I	H	H
	A	1	Perfluoro-1-hexanesulfonic acid (PFHxS)	Perfluoro-1-hexanesulfonic acid (PFHxS)	355-46-4	DTXSID7040150	Flame Retardant (0.891)	C6 H F13 O3 S	-0.0303451	0.75	31.25	99.7	DDA for preferred ion	Not the top hit	Full match	0.57	399.944	398.937	[M-H]-1	9.172	3.48981e+06	4		2	0	88.9		Single match found	No matches found	Single match found	Multiple matches found	-	100	40188.8	2.25359e+06	2.88732e+06	2.60596e+06	2.90996e+06	3.48981e+06	2.84717e+06	3.01556e+06	M				VH	H		I
	A	1	Perfluoro-6-methylheptanesulfonic acid	Perfluoro-6-methylheptanesulfonic acid	255831-20-0	DTXSID701019144	Flame Retardant (0.896)	C8 H F17 O3 S	-0.0302812	1.37	43.75	99.7	DDA for preferred ion	Not the top hit	Not the top hit	0.58	499.938	498.931	[M-H]-1	10.314	3.99097e+06	9		6	0	95.5		Multiple matches found	No matches found	Multiple matches found	Multiple matches found	-	100	168916	1.14732e+06	1.38214e+06	1.23729e+06	1.79542e+06	3.99097e+06	1.8582e+06	2.0172e+06	I				I	I		I
	A	1	Perfluoro-1-butanesulfonic acid (PFBS)	Perfluoro-1-butanesulfonic acid (PFBS)	375-73-5	DTXSID5030030	Flame Retardant (0.897)	C4 H F9 O3 S	-0.0302395	0.62	25	99.9	DDA for preferred ion	Not the top hit	Full match	1.11	299.951	298.943	[M-H]-1	7.478	8.66125e+06	4		1	0	88.9		Multiple matches found	No matches found	Multiple matches found	Multiple matches found	-	99.8653	158700	2.29522e+06	2.71494e+06	2.39866e+06	2.80794e+06	8.66125e+06	2.73396e+06	4.64455e+06	M			I	VH	H		I
		3	KMWGHUSUNRZTJA-UHFFFAOYSA-N	KMWGHUSUNRZTJA-UHFFFAOYSA-N				C17 H15 F23 N2 O	0.12602	0.37	6.25		DDA for other ion	No match	Full match	-0.59	700.081	349.033	[M-2H]-2	12.081	5.5776e+06	0		0	0			No matches found	No matches found	No matches found	Multiple matches found	-	57.5241	40056.9	38717.6	38944.8	37117.8	41146.1	5.5776e+06	39685.3	494395
	A	3	4-{5-[1-(2,3-Dihydro-1-benzofuran-5-ylsulfonyl)-4-fluoro-2-pyrrolidinyl]-1,2,4-oxadiazol-3-yl}pyridine	4-{5-[1-(2,3-Dihydro-1-benzofuran-5-ylsulfonyl)-4-fluoro-2-pyrrolidinyl]-1,2,4-oxadiazol-3-yl}pyridine				C19 H17 F N4 O4 S	0.122264	0.5	6.25		DDA for other ion	Not the top hit	No match	0.56	416.096	397.078	[M-H-H2O]-1	0.543	1.0204e+07	1		0	0			Single match found	No matches found	Single match found	Single match found	-	43.6093	494246	2.17289e+06	3.23097e+06	2.64668e+06	2.76765e+06	1.0204e+07	2.69147e+06	915727
		3	MWCKNJBQPKSTRX-UHFFFAOYSA-N	MWCKNJBQPKSTRX-UHFFFAOYSA-N				C18 H8 F26 O3	0.0555677	0.37	6.25		DDA for other ion	No match	Full match	1.06	766.007	381.996	[M-2H]-2	11.75	2.43222e+07	0		0	0			No matches found	No matches found	No matches found	Single match found	-	74.8226	41815.5	42314.6	42734.2	56665.5	43816.4	2.43222e+07	43611.4	1.97086e+06
		3	DLAKXYSULLKLSC-UHFFFAOYSA-N	DLAKXYSULLKLSC-UHFFFAOYSA-N				C15 H15 F17 N2 O6 S2	0.0560982	0.37	6.25		DDA for other ion	No match	Full match	1.41	706.011	351.998	[M-2H]-2	11.647	1.28286e+07	0		0	0			No matches found	No matches found	No matches found	Multiple matches found	-	70.8117	43969.7	127575	297233	62975.5	138002	1.28286e+07	1.06735e+06	103000
		3	DLAKXYSULLKLSC-UHFFFAOYSA-N	DLAKXYSULLKLSC-UHFFFAOYSA-N				C15 H15 F17 N2 O6 S2	0.0561246	0.37	6.25		DDA for other ion	No match	Full match	1.45	706.011	351.998	[M-2H]-2	11.611	9.84054e+06	0		0	0			No matches found	No matches found	No matches found	Multiple matches found	-	65.185	42264.7	127575	297233	58332.5	1.37823e+06	9.84054e+06	1.06735e+06	1.13113e+06
	A	3	5-Chloro-4-methoxy-2-(trifluoromethyl)-1H-benzimidazole	5-Chloro-4-methoxy-2-(trifluoromethyl)-1H-benzimidazole	89427-02-1	DTXSID70237664	Antimicrobial (0.862)	C9 H6 Cl F3 N2 O	0.027577	0.99	25		DDA for preferred ion	Not the top hit	No match	-1.87	250.012	249.004	[M-H]-1	0.669	6.91574e+06	3		0	0			No matches found	No matches found	No matches found	Single match found	-	48.7824	55473.1	633174	1.47416e+06	2.5297e+06	2.21668e+06	6.91574e+06	2.25806e+06	2.08526e+06	VH				L	L		H
		3	MLKHFOXIXAYILD-UHFFFAOYSA-N	MLKHFOXIXAYILD-UHFFFAOYSA-N				C10 H10 F13 O4 P	0.040267	0.37	0		DDA for preferred ion	No match	Full match	-1.68	472.01	471.003	[M-H]-1	7.362	3.01081e+06	0		0	0			No matches found	No matches found	No matches found	Single match found	-	87.5209	394593	2.97193e+06	2.24779e+06	3.01081e+06	2.20003e+06	1.29011e+06	2.19989e+06	1.5241e+06
		3	3-Bromo-4-[(3-fluorobenzyl)oxy]-5-methoxybenzaldehyde	3-Bromo-4-[(3-fluorobenzyl)oxy]-5-methoxybenzaldehyde	346459-51-6	DTXSID50358245	Antimicrobial (0.750)	C15 H12 Br F O3	0.0164267	0.12	0		DDA for preferred ion	No match	No match	-1.62	337.995	336.988	[M-H]-1	6.609	3.92121e+06	20		0	0			No matches found	No matches found	No matches found	Multiple matches found	-	96.5139	197620	213315	199981	195594	208131	317694	70741.1	165744	I				L	H		H
	A	3	XLMLTJACJLQGRT-UHFFFAOYSA-N	XLMLTJACJLQGRT-UHFFFAOYSA-N				C6 H5 F7 O2	0.0331375	0.5	6.25		DDA for preferred ion	Not the top hit	Not the top hit	-0.41	242.018	241.01	[M-H]-1	0.546	1.67923e+07	91		0	1		26.4	Multiple matches found	No matches found	Multiple matches found	Multiple matches found	-	38.3647	489275	1.56603e+06	2.4597e+06	2.55823e+06	3.69459e+06	1.67923e+07	3.22045e+06	4.70274e+06
		3	OVNZHDIPBMDIEX-UHFFFAOYSA-N	OVNZHDIPBMDIEX-UHFFFAOYSA-N				C13 H16 F6 O5	0.113573	0.75	12.5		DDA for preferred ion	No match	Full match	-0.01	366.09	365.083	[M-H]-1	7.706	4.01465e+06	35		0	1		23	No matches found	No matches found	No matches found	Multiple matches found	-	49.5694	27513.7	211834	288870	290144	672370	4.01465e+06	339523	691089
		3	1,1,1,2,2,3,3,4,4,5,5,6,6,7,7-Pentadecafluorotridecane	1,1,1,2,2,3,3,4,4,5,5,6,6,7,7-Pentadecafluorotridecane	169331-74-2	DTXSID80895234	Emulsion Stabilizer (0.816)	C13 H13 F15	0.107028	0.12	0		DDA for preferred ion	No match	Full match	0.55	454.078	453.071	[M-H]-1	2.492	2.00404e+07	2		0	0			Single match found	No matches found	Single match found	Single match found	-	97.1944	181983	6.88399e+06	7.6041e+06	9.50521e+06	8.31698e+06	2.00404e+07	8.12324e+06	6.33543e+06	M				I	I		I
		3	1,1,1,2,2,3,3,4,4,5,5,6,6,7,7-Pentadecafluorotridecane	1,1,1,2,2,3,3,4,4,5,5,6,6,7,7-Pentadecafluorotridecane	169331-74-2	DTXSID80895234	Emulsion Stabilizer (0.816)	C13 H13 F15	0.107115	0.12	0		DDA for preferred ion	No match	Full match	0.74	454.078	453.071	[M-H]-1	0.692	1.71668e+07	2		0	0			Single match found	No matches found	Single match found	Single match found	-	56.5816	91723.2	5.30994e+06	1.34613e+07	1.71668e+07	1.56096e+07	1.36529e+07	1.68905e+07	1.0512e+07
	A	3	XENALIPIN	XENALIPIN	84392-17-6	DTXSID0046565	Antimicrobial (0.820)	C14 H9 F3 O2	0.0726544	0.12	0		DDA for preferred ion	Full match	No match	0.74	266.056	265.048	[M-H]-1	1.836	4.14642e+06	53		0	0			Single match found	No matches found	No matches found	Multiple matches found	-	100	33275	41854.1	37869	45136.6	40672.5	42299.8	43455.3	40604.8
	A	3	3-(Trifluoromethyl)phenylacetic acid	3-(Trifluoromethyl)phenylacetic acid	351-35-9	DTXSID8059849	Antimicrobial (0.771)	C9 H7 F3 O2	0.0530023	0.12	6.25		DDA for preferred ion	Full match	Not the top hit	0.76	204.04	203.033	[M-H]-1	1.839	4.90564e+06	88		0	0			No matches found	No matches found	No matches found	Multiple matches found	-	95.2047	49903.7	62770.3	56793.6	69851.3	60998.2	64420.4	68705.2	61372.3	M				L	L		L
	A	3	UIJKENUZXJTGFY-UHFFFAOYSA-N	1,1,1,2,2,3,3,4,4,5,6,6,6-Tridecafluorohexane	1998-54-5	DTXSID501026933	Foamer (0.931)	C6 H F13	0.00783289	0.37	12.5		DDA for preferred ion	Full match	Not the top hit	1.02	319.987	318.98	[M-H]-1	8.336	1.24517e+07	5		0	4		66.4	Multiple matches found	No matches found	Multiple matches found	Multiple matches found	-	100	357431	1.05188e+06	1.14621e+06	970523	1.06451e+06	1.24517e+07	1.14079e+06	1.84617e+06
	A	3	Methyl difluoro(phenoxysulfonyl)acetate	Methyl difluoro(phenoxysulfonyl)acetate	104723-59-3	DTXSID40544110	Antimicrobial (0.4820)	C9 H8 F2 O5 S	0.0235158	0.62	6.25		DDA for preferred ion	Full match	No match	1.78	266.007	264.999	[M-H]-1	1.456	5.55294e+06	2		0	0			No matches found	No matches found	No matches found	Single match found	-	69.8085	32076.5	420121	455632	502604	739368	5.55294e+06	771822	661588	M				H	L		H
	A	3	WWNASVRASSSNEG-UHFFFAOYSA-N	WWNASVRASSSNEG-UHFFFAOYSA-N				C7 H8 F2 O5 S	0.0219701	0.5	6.25		DDA for preferred ion	Not the top hit	Partial match	1.91	242.007	240.999	[M-H]-1	0.537	1.02275e+07	74		0	2		23.7	No matches found	No matches found	No matches found	Multiple matches found	-	23.8425	341340	2.05225e+06	2.84934e+06	2.89338e+06	3.83509e+06	1.02275e+07	4.22384e+06	3.24801e+06
		3	[(3-{[(3,3,4,4,5,5,6,6,7,7,8,8,9,9,10,10,10-Heptadecafluorodecyl)sulfonyl]amino}propyl)(dimethyl)ammonio]acetate	[(3-{[(3,3,4,4,5,5,6,6,7,7,8,8,9,9,10,10,10-Heptadecafluorodecyl)sulfonyl]amino}propyl)(dimethyl)ammonio]acetate				C17 H19 F17 N2 O4 S	0.123505	0.25	6.25		DDA for preferred ion	No match	Not the top hit	1.93	670.081	669.073	[M-H]-1	10.749	9.08315e+06	4		0	0			Multiple matches found	No matches found	No matches found	Multiple matches found	-	100	37090.2	37084.5	37081.2	37097.8	38120.4	9.08315e+06	38568.4	512356
	A	4	4-[Hydroxy(4-methoxyphenyl)methylene]-5-(2-nitrophenyl)-1-[3-(trifluoromethyl)phenyl]-2,3-pyrrolidinedione	4-[Hydroxy(4-methoxyphenyl)methylene]-5-(2-nitrophenyl)-1-[3-(trifluoromethyl)phenyl]-2,3-pyrrolidinedione				C25 H17 F3 N2 O6	0.135971	0	0		DDA for preferred ion	Not the top hit	No match	0.57	498.104	497.097	[M-H]-1	3.415	2.39715e+07	3		0	0			Multiple matches found	No matches found	No matches found	Multiple matches found	-	100	21355.8	1.70828e+07	1.72016e+07	2.39715e+07	1.76398e+07	2.13547e+07	2.3044e+07	1.26627e+07
	A	4	2-(Difluoromethoxy)benzyl bromide	2-(Difluoromethoxy)benzyl bromide				C8 H7 Br F2 O	-0.0203776	0	0		DDA for preferred ion	Not the top hit	Partial match	-1.2	235.965	234.957	[M-H]-1	7.899	1.0729e+06	30		0	0			Multiple matches found	No matches found	Single match found	Multiple matches found	-	95.7176	27589	263756	347563	244747	358338	1.0729e+06	297594	290889
		4	HGZUSHCWGRMYRV-UHFFFAOYSA-N	HGZUSHCWGRMYRV-UHFFFAOYSA-N				C4 H3 F3 I2	-0.149215	0	0		DDA for preferred ion	No match	Full match	0.14	361.828	360.82	[M-H]-1	1.153	1.13199e+07	0		0	0			No matches found	No matches found	No matches found	Single match found	-	96.7059	730512	47337.1	45230.4	42429.2	167255	3.41831e+06	722195	3.5423e+06
		4	3-PERFLUOROHEXYL-1,2-EPOXYPROPANE	3-PERFLUOROHEXYL-1,2-EPOXYPROPANE				C9 H5 F13 O	0.0376215	0	0		DDA for preferred ion	No match	Not the top hit	0.86	376.014	375.006	[M-H]-1	6.688	8.12637e+06	14		0	0			Multiple matches found	No matches found	Multiple matches found	Multiple matches found	-	100	87932.4	54632.3	58412.1	58337.2	64214	166670	61109.8	68137.3
		4	N,N,N-Trimethyl-(10-(difluoromethyl)perfluorodecyl)methanaminium	N,N,N-Trimethyl-(10-(difluoromethyl)perfluorodecyl)methanaminium				C15 H12 F22 N	0.100528				No MS2	No match	Full match	-1.89	624.061	623.053	[M-H]-1	5.333	475359	0		0	0			Single match found	No matches found	Single match found	Single match found	-		38029.2	45088.6	290140	54258	475359	95779.6	308992	152726
		4	KSDHOSOOXHXZID-UHFFFAOYSA-N	KSDHOSOOXHXZID-UHFFFAOYSA-N				C15 H11 F13 O5	0.0720236				No MS2	No match	Full match	-1.85	518.039	517.032	[M-H]-1	3.989	531841	0		0	0			No matches found	No matches found	No matches found	Multiple matches found	-		21325	191494	368680	280361	82725.6	317394	47207.7	531841
	A	4	1-(Difluoromethyl)-3-(trifluoromethyl)benzene	1-(Difluoromethyl)-3-(trifluoromethyl)benzene				C8 H5 F5	0.0433292				No MS2	Not the top hit	Partial match	-1.7	196.031	195.024	[M-H]-1	5.565	1.0713e+06	8		0	0			Single match found	No matches found	No matches found	Single match found	-		28041.4	454221	561291	518806	787793	1.0713e+06	671787	416398
		4	Ethyl (pentafluorophenoxy)acetate	Ethyl (pentafluorophenoxy)acetate				C10 H7 F5 O3	0.0483262				No MS2	No match	Not the top hit	-1.69	270.031	269.024	[M-H]-1	6.27	2.69965e+06	28		0	0			No matches found	No matches found	No matches found	Multiple matches found	-		43536.5	2.69965e+06	2.60799e+06	2.45837e+06	1.32298e+06	1.58298e+06	1.04483e+06	1.1042e+06
		4	ethyl 2-(4-(trifluoromethyl)phenyl)thiazole-4-carboxylate	ethyl 2-(4-(trifluoromethyl)phenyl)thiazole-4-carboxylate				C13 H10 F3 N O2 S	0.0571569				No MS2	No match	No match	-1.68	301.038	300.031	[M-H]-1	3.641	3.09256e+06	40		0	0			Single match found	No matches found	No matches found	Multiple matches found	-		25846.8	37122	39099.3	39751.9	36094.5	3.09256e+06	38608.9	153029
		4	Mabuterol	Mabuterol				C13 H18 Cl F3 N2 O	0.125362				No MS2	No match	No match	-1.36	310.106	309.098	[M-H]-1	1.052	2.19856e+06	69		0	0			No matches found	No matches found	No matches found	Multiple matches found	-		24661.8	436282	602072	568339	588535	2.19856e+06	417506	402896
		4	6-[bis(2,2,2-trifluoroethyl)amino]-4-(trifluoromethyl)quinolin-2-ol	6-[bis(2,2,2-trifluoroethyl)amino]-4-(trifluoromethyl)quinolin-2-ol				C14 H9 F9 N2 O	0.0816909				No MS2	No match	No match	-1.2	392.057	391.049	[M-H]-1	5.663	2.78385e+06	16		0	0			No matches found	No matches found	No matches found	Single match found	-		18499.8	56691.7	150541	72594.7	55250.5	2.78385e+06	27083.1	609855
		4	1-(4-Chlorophenyl)-5-(trifluoromethyl)-1H-pyrazole-4-carboxylic acid	1-(4-Chlorophenyl)-5-(trifluoromethyl)-1H-pyrazole-4-carboxylic acid				C11 H6 Cl F3 N2 O2	0.0251681				No MS2	No match	No match	-1.19	290.007	288.999	[M-H]-1	6.654	203688	56		0	0			No matches found	No matches found	No matches found	Multiple matches found	-		22218.9	138117	203688	153369	153700	111182	145883	69318.8
		4	4,4′-[1,4-Phenylenebis(oxy)]bis[3-(trifluoromethyl)aniline]	4,4′-[1,4-Phenylenebis(oxy)]bis[3-(trifluoromethyl)aniline]				C20 H14 F6 N2 O2	0.12284				No MS2	No match	No match	-1.06	428.096	427.088	[M-H]-1	1.252	7.22672e+06	15		0	0			Multiple matches found	No matches found	Single match found	Multiple matches found	-		54248.5	214815	94065.6	158753	297340	7.22672e+06	161416	283808
	A	4	5-(2-Bromoethyl)-1,3-difluoro-2-methoxybenzene	5-(2-Bromoethyl)-1,3-difluoro-2-methoxybenzene				C9 H9 Br F2 O	-0.00373555				No MS2	Not the top hit	No match	-0.75	249.98	248.973	[M-H]-1	6.311	3.50252e+06	12		0	0			Single match found	No matches found	No matches found	Single match found	-		50253.8	60869.1	103431	110139	241748	3.50252e+06	63507.5	392923
		4	3-(Trimethoxysilyl)propyl pentadecafluorooctanoate	3-(Trimethoxysilyl)propyl pentadecafluorooctanoate				C14 H15 F15 O5 Si	0.0813215				No MS2	No match	Full match	-0.69	576.045	575.037	[M-H]-1	3.418	2.89236e+06	6		0	0			Single match found	No matches found	No matches found	Multiple matches found	-		25369.5	823918	826427	1.38415e+06	947921	2.89236e+06	1.5007e+06	1.66483e+06
	A	4	Dibutyl [2,6-dinitro-4-(trifluoromethyl)phenyl]phosphonate	Dibutyl [2,6-dinitro-4-(trifluoromethyl)phenyl]phosphonate				C15 H20 F3 N2 O7 P	0.123096				No MS2	Not the top hit	No match	-0.63	428.096	427.089	[M-H]-1	0.541	8.15948e+06	1		0	0			Multiple matches found	No matches found	Single match found	Multiple matches found	-		467327	1.69719e+06	2.5842e+06	2.37796e+06	2.26117e+06	8.15948e+06	2.0263e+06	3.24605e+06
	A	4	4-[(2-Chloro-4-fluorobenzyl)oxy]-3-methoxybenzoyl chloride	4-[(2-Chloro-4-fluorobenzyl)oxy]-3-methoxybenzoyl chloride				C15 H11 Cl2 F O3	0.0278445				No MS2	Not the top hit	No match	-0.11	328.007	327	[M-H]-1	0.512	2.52747e+06	22		0	0			Single match found	No matches found	No matches found	Single match found	-		45039.3	58500.3	543539	609496	585741	2.52747e+06	455112	632030
		4	Tris(pentafluoroethyl)phosphine oxide	Tris(pentafluoroethyl)phosphine oxide				C6 F15 O P	-0.0293549				No MS2	No match	Not the top hit	0.29	403.945	402.938	[M-H]-1	6.767	5.21853e+06	5		0	0			Multiple matches found	No matches found	Multiple matches found	Multiple matches found	-		26330.9	41563.9	33860.4	47133.5	37267	5.21853e+06	83074.4	2.29225e+06
	A	4	6-fluoro-2,3-dimethoxynaphthalene-1,4-diyl diacetate	6-fluoro-2,3-dimethoxynaphthalene-1,4-diyl diacetate				C16 H15 F O6	0.105957				No MS2	Full match	No match	0.36	322.085	321.078	[M-H]-1	5.184	706959	2		0	0			No matches found	No matches found	No matches found	Multiple matches found	-		26724.2	489161	113494	585376	182805	105041	706959	424063
		4	Pentachlorophenyl trifluoroacetate	Pentachlorophenyl trifluoroacetate				C8 Cl5 F3 O2	-0.147526				No MS2	No match	No match	0.52	359.829	358.822	[M-H]-1	1.152	8.28173e+06	1		0	0			No matches found	No matches found	No matches found	Multiple matches found	-		559481	41081.9	39097.2	36364.2	108749	2.45507e+06	529471	2.66259e+06
	A	4	1-[5-(4-Fluorophenyl)-1,3,4-thiadiazol-2-yl]-3-phenylurea	1-[5-(4-Fluorophenyl)-1,3,4-thiadiazol-2-yl]-3-phenylurea				C15 H11 F N4 O S	0.0840198				No MS2	Not the top hit	No match	0.63	314.064	373.078	[M-H+HAc]-1	0.511	9.06057e+06	3		0	0			Multiple matches found	No matches found	Multiple matches found	Multiple matches found	-		125788	1.66786e+06	2.73325e+06	2.22325e+06	2.3548e+06	9.06057e+06	1.65317e+06	2.38774e+06
	A	4	Fomesafen	Fomesafen				C15 H10 Cl F3 N2 O6 S	0.0183232				No MS2	Not the top hit	No match	0.75	437.99	436.983	[M-H]-1	8.579	987213	7		0	0			No matches found	No matches found	No matches found	Multiple matches found	-		29618.6	680247	818547	742795	987213	260680	836955	388847
	A	4	5-{[3-(Trifluoromethyl)benzyl]sulfonyl}-1H-1,2,4-triazole	5-{[3-(Trifluoromethyl)benzyl]sulfonyl}-1H-1,2,4-triazole				C10 H8 F3 N3 O2 S	0.0477858				No MS2	Full match	No match	0.91	291.029	290.022	[M-H]-1	5.565	1.03484e+06	4		0	0			Multiple matches found	No matches found	Single match found	Multiple matches found	-		32441.3	518819	624212	543290	817202	1.03484e+06	668871	621157
		4	JEVBRQKRWSJMET-UHFFFAOYSA-N	JEVBRQKRWSJMET-UHFFFAOYSA-N				C21 H26 F9 N3 O7 S	0.176092				No MS2	No match	Full match	1.18	635.136	634.128	[M-H]-1	13.052	2.36059e+06	0		0	0			No matches found	No matches found	No matches found	Single match found	-		40635.5	42541.7	39426.4	38691.4	40054.9	2.36059e+06	40681.5	173346
		4	5-Bromo-1-tosyl-3-(trifluoromethyl)-1H-pyrrolo[2,3-b]pyridine	5-Bromo-1-tosyl-3-(trifluoromethyl)-1H-pyrrolo[2,3-b]pyridine				C15 H10 Br F3 N2 O2 S	-0.0129277				No MS2	No match	No match	1.27	417.96	416.953	[M-H]-1	7.548	1.35507e+06	7		0	0			No matches found	No matches found	No matches found	Multiple matches found	-		34094.7	36187.7	36728.4	37642.5	37888.9	1.35507e+06	37470	461333
	A	4	5-(4-Fluorophenyl)-N-(4-nitrophenyl)-1,3,4-thiadiazol-2-amine	5-(4-Fluorophenyl)-N-(4-nitrophenyl)-1,3,4-thiadiazol-2-amine				C14 H9 F N4 O2 S	0.0636165				No MS2	Full match	No match	1.28	316.043	315.036	[M-H]-1	0.51	1.27382e+07	3		0	0			Single match found	No matches found	Single match found	Single match found	-		58309.5	1.01545e+06	3.25499e+06	3.09584e+06	3.25776e+06	1.27382e+07	3.0566e+06	3.10417e+06
	A	4	PARAHYDROXYATORVASTATIN	PARAHYDROXYATORVASTATIN				C33 H35 F N2 O6	0.285377				No MS2	Not the top hit	No match	1.36	574.249	573.241	[M-H]-1	9.08	627144	12		0	0			No matches found	No matches found	No matches found	Single match found	-		37271.3	158287	177713	152067	627144	51106.8	308213	94082.5
		4	2,3,4,5,6-Pentafluoro-N′-(pentafluorobenzoyl)benzohydrazide	2,3,4,5,6-Pentafluoro-N′-(pentafluorobenzoyl)benzohydrazide				C14 H2 F10 N2 O2	0.0231153				No MS2	No match	No match	1.5	419.996	418.989	[M-H]-1	6.59	1.25555e+06	4		0	0			No matches found	No matches found	No matches found	Single match found	-		34025.3	485363	1.25555e+06	1.22302e+06	525850	410424	93220.6	560557
		4	HVLADMPPQYSVGO-UHFFFAOYSA-N	HVLADMPPQYSVGO-UHFFFAOYSA-N				C18 H11 F25 N O	0.092178				No MS2	No match	Full match	1.74	732.045	365.015	[M-2H]-2	11.872	1.00057e+07	0		0	0			No matches found	No matches found	No matches found	Multiple matches found	-		40958.7	55591.5	52636.5	60772.7	59440.7	1.00057e+07	55439.8	958592
		4	5-Bromo-1-tosyl-3-(trifluoromethyl)-1H-pyrrolo[2,3-b]pyridine	5-Bromo-1-tosyl-3-(trifluoromethyl)-1H-pyrrolo[2,3-b]pyridine				C15 H10 Br F3 N2 O2 S	-0.0127276				No MS2	No match	No match	1.74	417.961	416.953	[M-H]-1	7.433	838247	7		0	0			No matches found	No matches found	No matches found	Multiple matches found	-		18420.8	20698.5	21613.1	20869.1	21226.1	838247	21606.4	282348
	A	4	PARAHYDROXYATORVASTATIN	PARAHYDROXYATORVASTATIN				C33 H35 F N2 O6	0.285619				No MS2	Not the top hit	No match	1.78	574.249	573.242	[M-H]-1	7.89	622977	9		0	0			No matches found	No matches found	No matches found	Single match found	-		31501.5	159263	222196	149314	622977	72154.3	287283	67650.6
		4	2′-Deoxy-5-(tridecafluorohexyl)uridine	2′-Deoxy-5-(tridecafluorohexyl)uridine				C15 H11 F13 N2 O5	0.0819354				No MS2	No match	Full match	1.86	546.047	545.04	[M-H]-1	6.463	1.06149e+06	2		0	0			Multiple matches found	No matches found	Multiple matches found	Multiple matches found	-		25789	1.06149e+06	785177	883261	749435	413559	761333	460164
	A	4	N-[(E)-(Dimethylamino)methylene]-3,5-difluorobenzenesulfonamide	N-[(E)-(Dimethylamino)methylene]-3,5-difluorobenzenesulfonamide				C9 H10 F2 N2 O2 S	0.0594184				No MS2	Not the top hit	No match	1.89	248.044	247.036	[M-H]-1	5.365	1.97276e+06	1		0	0			No matches found	No matches found	No matches found	Single match found	-		26086	263874	320882	326527	361070	1.97276e+06	362048	494801
		4	CQFLAOQCUIQYCK-UHFFFAOYSA-N	CQFLAOQCUIQYCK-UHFFFAOYSA-N				C3 H Br2 F7 Ge O	-0.2231				No MS2	No match	Full match	1.92	417.75	416.743	[M-H]-1	1.14	6.59177e+06	0		0	0			No matches found	No matches found	No matches found	Single match found	-		1.1004e+06	48769.1	46417.9	43902.5	194702	2.60845e+06	876267	4.12209e+06
	A	4	1-(3,4-Dimethyl-2H-thiopyran-6-yl)-2,2-difluoroethanone	1-(3,4-Dimethyl-2H-thiopyran-6-yl)-2,2-difluoroethanone				C9 H10 F2 O S	0.055479				No MS2	Full match	Partial match	1.98	204.042	203.035	[M-H]-1	7.852	1.02795e+06	2		0	0			No matches found	No matches found	No matches found	Multiple matches found	-		36637.9	294388	392288	314850	377474	1.02795e+06	540052	300423
	A	4	1-(3,4-Dimethyl-2H-thiopyran-6-yl)-2,2-difluoroethanone	1-(3,4-Dimethyl-2H-thiopyran-6-yl)-2,2-difluoroethanone				C9 H10 F2 O S	0.0554836				No MS2	Full match	Partial match	2	204.042	203.035	[M-H]-1	5.609	2.25885e+06	2		0	0			No matches found	No matches found	No matches found	Multiple matches found	-		24755.1	605272	707661	608110	757099	2.25885e+06	601786	565689
[truncated: 12 more columns]

## Sheet: Neg_NTA_Haz
DTXSID	Name	CAS	HHE AMT Oral	HHE AMT Inhalation	HHE AMT Dermal	HHE Carcinogenicity	HHE Genotoxicity Mutagenicity	HHE Endocrine Disruption	HHE Reproductive	HHE Developmental	HHE Neurotoxicity Repeat Exposure	HHE Neurotoxicity Single Exposure	HHE Systemic toxicity Repeat Exposure	HHE Systemic toxicity Single Exposure	HHE Skin Sensitization	HHE Skin Irritation	HHE Eye Irritation	Ecotoxicity Acute Aquatic Toxicity	Ecotoxicity Chronic Aquatic Toxicity	Fate Persistence	Fate Bioaccumulation	Fate Exposure		Name	PREFERRED_NAME	DTXSID	CASRN	Formula	Annot. Source: Predicted Compositions	Annot. Source: mzCloud Search	Annot. Source: mzVault Search	Annot. Source: ChemSpider Search	Annot. Source: MassList Search	Annot. DeltaMass [ppm]	Calc. MW	m/z	RT [min]	Area (Max.)	# ChemSpider Results	# mzCloud Results	# mzVault Results	mzCloud Best Match Confidence	mzCloud Best Match	mzVault Best Match	Confidence Level	Mass Defect: Kendrick MD [C2 F4]	Mass Defect: Kendrick MD [C2 F3 O]	Mass Defect: Kendrick MD [C2 H4]	Mass Defect: Kendrick MD [C3 H6]
																								NP-020205	N/A	DTXSID001335888	N/A	C11 H16 O4	Full match	Full match	No results	Partial match	Full match	0.79	212.105	211.098	3.643	1.77899e+08	276	1	0	8.5	70.1		2	0.997388	0.93975	0.868186	0.868186
DTXSID0021414	Tris(2-ethylhexyl) phosphate	78-42-2	L	VH	L	VH	H	H	M	I	I	I	L	I	I	H	H	L		L	L	VH		Phosphoric acid, tris(2-ethylhexyl) ester	Tris(2-ethylhexyl) phosphate	DTXSID0021414	78-42-2	C24 H51 O4 P	Full match	No results	No results	Partial match	Full match	0.37	434.353	433.345	14.413	5.4634e+07	7	0	0				4	0.0365974	0.918565	0.867653	0.867653
DTXSID0021834	4-Nitrophenol	100-02-7	M	M	M	I	VH	H	M	H			M				H	H	VH	M	L	H		4-Nitrophenol	4-Nitrophenol	DTXSID0021834	100-02-7	C6 H5 N O3	Full match	Full match	Full match	Full match	Full match	1.28	139.027	138.02	6.207	9.18671e+06	48	6	2	9.9	98.9	99.8	2	0.645641	0.607861	0.871881	0.871881
DTXSID0021961	Benzophenone	119-61-9	M	I	L	VH	L	H	H	H		I	M	I	L	I	M	M	M	M	L	H		Benzophenone	Benzophenone	DTXSID0021961	119-61-9	C13 H10 O	Full match	No results	No results	Full match	Full match	1.07	182.073	181.066	5.676	1.76369e+07	66	0	0				4	0.264141	0.214664	0.870055	0.870055
DTXSID0027802	Propylene glycol dibenzoate	19224-26-1	L	I	M		L	L	L	H			L		H			H		M	L	VH		1,2-Propanediol, 1,2-dibenzoate	Propylene glycol dibenzoate	DTXSID0027802	19224-26-1	C17 H16 O4	Full match	No results	No results	Partial match	Full match	0.81	284.105	283.098	4.784	2.19044e+07	343	0	0				4	0.282004	0.2048	0.787853	0.787853
DTXSID0036766	(+)-(S)-Abscisic acid	21293-29-8	M				H	L		H						H	H	H			L	M		(±)-Abscisic acid	N/A	DTXSID0036766	21293-29-8	C15 H20 O4	Full match	Full match	No results	Full match	Full match	0.79	264.136	263.129	7.821	3.90174e+07	389	4	0	69	79.9		2	0.511706	0.439929	0.841428	0.841428
DTXSID00369124	(-)-Corey lactone	31752-99-5	VH				H	H		H								H			I	I		(-)-Corey lactone	(-)-Corey lactone	DTXSID00369124	31752-99-5	C8 H12 O4	Full match	Full match	No results	Not the top hit	Full match	1.16	172.074	171.066	1.231	4.64437e+06	396	1	0	6.6	32.1		4	0.363903	0.317143	0.881619	0.881619
DTXSID0042088	Lauryl sulfate	151-41-7	M				H		M							H		L		M	L	M		Dodecyl sulfate	Lauryl sulfate	DTXSID0042088	151-41-7	C12 H26 O4 S	Full match	Full match	No results	Full match	Full match	0.57	266.155	265.148	10.249	1.29487e+08	8	5	0	10	99.9		2	0.51061	0.438285	0.85814	0.85814
DTXSID0048006	Acesulfame	33665-90-6	M				H	L		H								L			I	M		Acesulfame	Acesulfame	DTXSID0048006	33665-90-6	C4 H5 N O4 S	Full match	Full match	No results	Full match	Full match	1.02	162.994	161.987	1.594	1.94349e+07	5	1	0	9.9	98		2	0.374461	0.330169	0.812093	0.812093
DTXSID0051780	Triethylene glycol diacrylate	1680-21-3	M		M		VH								H	H	H	L		M	L	L		2-Propenoic acid, 1,1'-[1,2-ethanediylbis(oxy-2,1-ethanediyl)] ester	Triethylene glycol diacrylate	DTXSID0051780	1680-21-3	C12 H18 O6	Not the top hit	No results	No results	No match	Full match	1.12	258.111	257.103	0.689	9.5289e+06	3	0	0				4	0.545844	0.475704	0.822418	0.822418
DTXSID0051869	2,2-Dimethyl-1,3-propanediyl diacrylate	2223-82-7	L		H		L	L		H					H	H	H	VH		M	L	H		2-Propenoic acid, 1,1'-(2,2-dimethyl-1,3-propanediyl) ester	N/A	DTXSID0051869	2223-82-7	C11 H16 O4	Full match	No results	No results	Partial match	Full match	0.91	212.105	257.103	0.686	9.5289e+06	276	0	0				4	0.997413	0.939775	0.868212	0.868212
DTXSID0058851	9,10-Anthracenedione, 2,3-dihydro-1,4,5,8-tetrahydroxy-	81-59-4	M				H	H		H								VH			L	I		1,4,5,8-Tetrahydroxy-2,3-dihydroanthracene-9,10-dione	9,10-Anthracenedione, 2,3-dihydro-1,4,5,8-tetrahydroxy-	DTXSID0058851	81-59-4	C14 H10 O6	Full match	No results	No results	Partial match	Full match	0.8	274.048	273.041	5.181	2.44584e+06	58	0	0				4	0.324807	0.250337	0.741951	0.741951
DTXSID00891334	8-(4-sulfophenyl)octanoic acid	NOCAS_891334																					x	8-(4-Sulfophenyl) octanoic acid	N/A	DTXSID00891334	N/A	C14 H20 O5 S	Not the top hit	Full match	No results	Full match	Full match	0.9	300.103	299.096	5.218	2.68668e+07	18	2	0	51.8	90.2		2	0.121359	0.0398083	0.768316	0.768316
DTXSID00895473	2,2,3,3,4,4,4-Heptafluorobutyl acetate	356-06-9	L				L	I		L								M			L			2,2,3,3,4,4,4-Heptafluorobutyl acetate	2,2,3,3,4,4,4-Heptafluorobutyl acetate	DTXSID00895473	356-06-9	C6 H5 F7 O2	Not the top hit	No results	No results	No match	Full match	-0.33	242.018	241.01	0.532	6.86177e+06	15	0	0				4	0.612824	0.547057	0.747456	0.747456
DTXSID00904317	Ethyl glucuronide	17685-04-0	L				L	L		H								L			L			Ethyl-β-D-glucuronide	N/A	DTXSID00904317	17685-04-0	C8 H14 O7	Full match	Full match	No results	Not the top hit	Full match	0.83	222.074	221.067	0.588	9.56575e+06	71	1	0	60.3	35.2		4	0.867439	0.807092	0.826166	0.826166
DTXSID00920496	(Z)-7-Hexadecenoic acid	2416-19-5	L				L	H		H								VH			L			cis-7-Hexadecenoic acid	N/A	DTXSID00920496	2416-19-5	C16 H30 O2	Full match	Full match	No results	Not the top hit	Full match	0.59	254.225	253.217	13.689	4.1865e+07	259	6	0	10	99.8		2	0.698559	0.629475	0.940859	0.940859
DTXSID00927642	3-[(Oxiran-2-yl)methoxy]-2,2-bis{[(oxiran-2-yl)methoxy]methyl}propan-1-ol	13236-00-5	M			H	H	I		H					H	H		H			I			3-[(Oxiran-2-yl)methoxy]-2,2-bis{[(oxiran-2-yl)methoxy]methyl}propan-1-ol	3-[(Oxiran-2-yl)methoxy]-2,2-bis{[(oxiran-2-yl)methoxy]methyl}propan-1-ol	DTXSID00927642	13236-00-5	C14 H24 O7	Full match	No results	No results	Partial match	Full match	0.8	304.152	303.145	7.15	1.16368e+08	40	0	0				4	0.130156	0.0475046	0.812826	0.812826
DTXSID00931668	3,7-Dihydroxy-8-oxo-12,13-epoxytrichothec-9-ene-4,15-diyl diacetate	14287-82-2	VH				L	L		H								H			L			3,7-Dihydroxy-8-oxo-12,13-epoxytrichothec-9-ene-4,15-diyl diacetate	3,7-Dihydroxy-8-oxo-12,13-epoxytrichothec-9-ene-4,15-diyl diacetate	DTXSID00931668	14287-82-2	C19 H24 O9	Not the top hit	No results	No results	No match	Full match	0.72	396.142	395.135	0.691	1.4948e+07	3	0	0				4	0.205944	0.0982953	0.699978	0.699978
DTXSID00996257	3-(2,4,6-Trimethoxyphenyl)propanoic acid	74737-05-6	L				H	L		H								H			L			3-(2,4,6-Trimethoxyphenyl)propanoic acid	3-(2,4,6-Trimethoxyphenyl)propanoic acid	DTXSID00996257	74737-05-6	C12 H16 O5	Not the top hit	No results	No results	No match	Full match	1.34	240.1	239.093	0.686	8.5014e+06	4	0	0				4	0.714277	0.649031	0.831995	0.831995
DTXSID10150282	Enalkiren	113082-98-7	L				L	I		H								L			L	I		N-(3-Amino-3-methylbutanoyl)-O-methyl-L-tyrosyl-N-[(2S,3R,4S)-1-cyclohexyl-3,4-dihydroxy-6-methylheptan-2-yl]-L-histidinamide	Enalkiren	DTXSID10150282	113082-98-7	C35 H56 N6 O6	Not the top hit	No results	No results	No match	Full match	4.19	656.429	655.422	15.496	1.55599e+08	4	0	0				4	0.906106	0.727726	0.695907	0.695907
DTXSID10166560	20-Hydroxy-3,6,9,12,15,18-hexaoxaicos-1-yl laurate	15901-19-6	L				L	L		L								L	VH		L	M		20-Hydroxy-3,6,9,12,15,18-hexaoxaicosan-1-yl dodecanoate	20-Hydroxy-3,6,9,12,15,18-hexaoxaicos-1-yl laurate	DTXSID10166560	15901-19-6	C26 H52 O9	Full match	No results	No results	Partial match	Full match	0.27	508.361	507.354	11.405	1.02303e+08	2	0	0				4	0.309804	0.171661	0.793626	0.793626
DTXSID10178365	17-Hydroxy-3,6,9,12,15-pentaoxaheptadec-1-yl dodecanoate	2370-64-1	L				L	L		L								L	VH		L	M		17-Hydroxy-3,6,9,12,15-pentaoxaheptadecan-1-yl dodecanoate	17-Hydroxy-3,6,9,12,15-pentaoxaheptadec-1-yl dodecanoate	DTXSID10178365	2370-64-1	C24 H48 O8	Not the top hit	No results	No results	Partial match	Full match	0.36	464.335	463.328	11.285	7.38686e+07	10	0	0				4	0.721097	0.594917	0.816602	0.816602
DTXSID10191751	Aloenin	38412-46-3	M				L	L		H								M			I	I		5-Hydroxy-2-(4-methoxy-2-oxo-2H-pyran-6-yl)-3-methylphenyl beta-D-glucopyranoside	Aloenin	DTXSID10191751	38412-46-3	C19 H22 O10	Not the top hit	No results	No results	No match	Full match	0.52	410.122	409.114	0.688	2.37767e+07	8	0	0				4	0.0462318	0.934784	0.663565	0.663565
DTXSID10204658	9,10-Dihydroanthracene-1,4,5,8,9,10-hexol	56113-25-8																				I		9,10-Dihydroanthracene-1,4,5,8,9,10-hexol	9,10-Dihydroanthracene-1,4,5,8,9,10-hexol	DTXSID10204658	56113-25-8	C14 H12 O6	Not the top hit	No results	No results	Partial match	Full match	0.98	276.064	275.056	3.731	9.26411e+06	58	0	0				4	0.320478	0.24546	0.755401	0.755401
DTXSID10216271	2,3,7,8-Tetrahydro-2,5,8-benzotrioxacycloundecine-1,9-dione	6607-34-7	L																			M		1,4,7-Trioxacyclotridecane-8,13-dione	2,3,7,8-Tetrahydro-2,5,8-benzotrioxacycloundecine-1,9-dione	DTXSID10216271	6607-34-7	C10 H16 O5	Not the top hit	No results	No results	Partial match	Full match	1.03	216.1	215.093	0.69	4.60179e+06	125	0	0				4	0.952661	0.893937	0.858695	0.858695
DTXSID1022186	2-Ethoxyethyl methacrylate	2370-63-0	L				VH	L		H					H			M	L	M	L	H		2-Propenoic acid, 2-methyl-, 2-ethoxyethyl ester	2-Ethoxyethyl methacrylate	DTXSID1022186	2370-63-0	C8 H14 O3	Full match	No results	No results	Partial match	Full match	1.09	158.094	157.087	7.283	1.75464e+07	622	0	0				4	0.52352	0.480559	0.917937	0.917937
DTXSID1024702	tert-Butyl phenyl glycidyl ether	3101-60-8	L		L	H	VH	L		H					H	H		M	VH	M	L	H		Oxirane, 2-[[4-(1,1-dimethylethyl)phenoxy]methyl]-	tert-Butyl phenyl glycidyl ether	DTXSID1024702	3101-60-8	C13 H18 O2	Full match	No results	No results	Partial match	Full match	0.55	206.131	205.124	7.889	9.87407e+06	651	0	0				4	0.0825202	0.0265056	0.900625	0.900625
DTXSID1027134	Bis(2-ethylhexyl) phosphate	298-07-7	M	I	M	I	L		L	I	I	I	M	I	I	VH	VH	M	M	M	L	H		Bis(2-ethylhexyl) phosphate	Bis(2-ethylhexyl) phosphate	DTXSID1027134	298-07-7	C16 H35 O4 P	Full match	No results	Full match	Partial match	Full match	1.21	322.228	321.22	10.126	6.60978e+06	7	0	1			87.4	2	0.0257868	0.938224	0.867883	0.867883
DTXSID1027635	2,2,4-Trimethyl-1,3-pentanediol diisobutyrate	6846-50-0	L	L	L	I	L	H	L	I	I	I	L	I	H	L	L	H	M	M	H	VH		Propanoic acid, 2-methyl-, 1,1'-[2,2-dimethyl-1-(1-methylethyl)-1,3-propanediyl] ester	2,2,4-Trimethyl-1,3-pentanediol diisobutyrate	DTXSID1027635	6846-50-0	C16 H30 O4	Full match	No results	No results	Partial match	Full match	1.04	286.215	285.207	10.834	1.41287e+07	101	0	0				4	0.37066	0.292883	0.895116	0.895116
DTXSID1027970	4-(4-Hydroxy-4-methylpentyl)cyclohex-3-ene-1-carbaldehyde	31906-04-4	VH		VH		VH	L		H			L		H			L		M	L	H		3-Cyclohexene-1-carboxaldehyde, 4-(4-hydroxy-4-methylpentyl)-	4-(4-Hydroxy-4-methylpentyl)cyclohex-3-ene-1-carbaldehyde	DTXSID1027970	31906-04-4	C13 H22 O2	Full match	No results	No results	Partial match	Full match	0.69	210.162	209.155	9.698	2.48411e+07	406	0	0				4	0.0737935	0.0166835	0.927455	0.927455
DTXSID1029122	Benzoic anhydride	93-97-0					VH								H			H		M	L	H		Benzoic acid, 1,1'-anhydride	Benzoic anhydride	DTXSID1029122	93-97-0	C14 H10 O3	Full match	No results	No results	Partial match	Full match	0.95	226.063	225.056	5.676	3.23652e+07	144	0	0				4	0.816872	0.755441	0.810783	0.810783
DTXSID1034769	N-Vanillylnonanamide	2444-46-4	H				VH						H				H	VH		M	M	I		Pseudocapsaicin	N-Vanillylnonanamide	DTXSID1034769	2444-46-4	C17 H27 N O3	Full match	No results	No results	Partial match	Full match	-0.13	293.199	352.213	9.503	5.56233e+07	84	0	0				4	0.285606	0.205932	0.871666	0.871666
DTXSID1037567	Metolachlor ESA	171118-09-5	L				H	H		L			L					M			L	L		Metolachlor ESA	Metolachlor ESA	DTXSID1037567	171118-09-5	C15 H23 N O5 S	Full match	Full match	No results	Full match	Full match	1.29	329.13	328.123	6.893	3.57562e+06	15	2	0	50.9	88.4		2	0.859629	0.770191	0.762606	0.762606
DTXSID1043966	Prohexadione	88805-35-0	M				L	L		H								L			L	M		Prohexadione	Prohexadione	DTXSID1043966	88805-35-0	C10 H12 O5	Not the top hit	No results	No results	Partial match	Full match	1.04	212.069	423.13	0.689	1.6254e+07	154	0	0				4	0.961417	0.903789	0.831895	0.831895
DTXSID1044279	Docusate hydrogen	10041-19-7	L				VH	L		H								VH		L	L	M		Butanedioic acid, 2-sulfo-, 1,4-bis(2-ethylhexyl) ester	Docusate hydrogen	DTXSID1044279	10041-19-7	C20 H38 O7 S	Not the top hit	No results	No results	Partial match	Full match	0.05	422.234	421.227	11.545	1.57667e+08	19	0	0				4	0.0382068	0.923468	0.762372	0.762372
DTXSID10629100	4-{[4-(Allyloxy)phenyl]sulfonyl}phenol	97042-18-7	M				L	H		H								H			L	L		4-{4-[(Prop-2-en-1-yl)oxy]benzene-1-sulfonyl}phenol	4-{[4-(Allyloxy)phenyl]sulfonyl}phenol	DTXSID10629100	97042-18-7	C15 H14 O4 S	Full match	No results	No results	Partial match	Full match	0.82	290.062	289.054	9.465	1.29285e+07	56	0	0				4	0.179244	0.100422	0.73763	0.73763
DTXSID10881044	pentaglycol ether sulfate	NOCAS_881044	I				L	L		H								L			I			20-Hydroxy-3,6,9,12,15,18-hexaoxaicosan-1-yl hydrogen sulfate	pentaglycol ether sulfate	DTXSID10881044	NOCAS_881044	C14 H30 O11 S	Full match	No results	No results	Partial match	Full match	0.6	406.151	405.144	4.42	5.71761e+06	1	0	0				4	0.1153	0.0049318	0.697614	0.697614
DTXSID10886418	3-Cyclopentene-1,3-dicarboxylic acid, 4-hydroxy-5-oxo-, 1,3-diethyl ester	61094-63-1	L				L	L		H								VH			I			Diethyl 4-hydroxy-5-oxocyclopent-3-ene-1,3-dicarboxylate	3-Cyclopentene-1,3-dicarboxylic acid, 4-hydroxy-5-oxo-, 1,3-diethyl ester	DTXSID10886418	61094-63-1	C11 H14 O6	Not the top hit	No results	No results	No match	Full match	1.22	242.079	301.093	0.689	1.52041e+07	133	0	0				4	0.673849	0.608066	0.809025	0.809025
DTXSID10991894	Tris(2-ethylhexyl) 2-hydroxypropane-1,2,3-tricarboxylate	7147-34-4	L				L	L		H								L			L			1,2,3-Propanetricarboxylic acid, 2-hydroxy-, 1,2,3-tris(2-ethylhexyl) ester	N/A	DTXSID10991894	7147-34-4	C30 H56 O7	Not the top hit	No results	No results	Partial match	Full match	0.52	528.403	527.396	16.621	2.27529e+07	9	0	0				4	0.152266	0.00867677	0.812859	0.812859
DTXSID20177006	Dimethyl 4-hydroxyphthalate	22479-95-4	L				L	L		H					H			VH			L	M		Dimethyl 4-hydroxybenzene-1,2-dicarboxylate	Dimethyl 4-hydroxyphthalate	DTXSID20177006	22479-95-4	C10 H10 O5	Not the top hit	No results	No results	Partial match	Full match	1.19	210.053	269.067	0.687	2.08467e+07	227	0	0				4	0.965825	0.908745	0.818525	0.818525
DTXSID20183288	Diethyl thiodicarbonate	2905-52-4	M				L	L		H								I			I	M		O,O-Diethyl trithiodicarbonate	Diethyl thiodicarbonate	DTXSID20183288	2905-52-4	C6 H10 O2 S3	Not the top hit	No results	No results	Full match	Full match	-3.5	209.984	208.976	0.518	4.40862e+06	5	0	0				4	0.896999	0.839937	0.749085	0.749085
DTXSID20210922	3-Hydroxy-4-nitrobenzoic acid	619-14-7	L			H	H	L		L					H			VH			L	M		3-Hydroxy-4-nitrobenzoic acid	3-Hydroxy-4-nitrobenzoic acid	DTXSID20210922	619-14-7	C7 H5 N O5	Full match	No results	No results	Not the top hit	Full match	1.14	183.017	182.01	5.033	8.52371e+06	39	0	0				4	0.198385	0.148651	0.812622	0.812622
DTXSID2021781	Dibutyl 1,2-benzenedicarboxylate	84-74-2	L	H	L	H	L	H	H	H			L	M	H	L	H	VH	H	L	M	M		Dibutyl phthalate	Dibutyl 1,2-benzenedicarboxylate	DTXSID2021781	84-74-2	C16 H22 O4	Full match	Full match	Full match	Full match	Full match	1.11	278.152	277.145	8.46	5.52339e+06	279	3	2	100	95.1	68.2	2	0.388187	0.312602	0.841531	0.841531
DTXSID2021999	Diethyl hexanedioate	141-28-6	L				VH	H		L								M		M	L	M		Hexanedioic acid, 1,6-diethyl ester	N/A	DTXSID2021999	141-28-6	C10 H18 O4	Full match	No results	No results	Partial match	Full match	0.8	202.121	201.113	5.796	1.23722e+07	269	0	0				4	0.112245	0.0573204	0.89498	0.89498
DTXSID2022591	p-Aminosalicylic acid	65-49-6	L				VH	L		L								VH		M	L	I		4-Aminosalicylic acid	p-Aminosalicylic acid	DTXSID2022591	65-49-6	C7 H7 N O3	Full match	Full match	No results	Not the top hit	Full match	1.45	153.043	152.036	0.638	4.85852e+06	283	4	0	8.9	78.6		2	0.522065	0.480477	0.871926	0.871926
DTXSID2025680	MEHP	4376-20-9	M					H							H				H			H		Mono(2-ethylhexyl) phthalate (MEHP)	N/A	DTXSID2025680	4376-20-9	C16 H22 O4	Full match	Full match	No results	Partial match	Full match	0.73	278.152	277.145	7.503	8.45832e+06	248	3	0	56.1	45		4	0.388083	0.312497	0.841425	0.841425
DTXSID2026107	Tetraethylene glycol diacrylate	17831-71-9	M		L	H	L	L		L					H	H		L	M	M	L	H		2-Propenoic acid, 1,1'-[oxybis(2,1-ethanediyloxy-2,1-ethanediyl)] ester	Tetraethylene glycol diacrylate	DTXSID2026107	17831-71-9	C14 H22 O7	Not the top hit	No results	No results	Partial match	Full match	1.16	302.137	301.13	0.684	4.36504e+06	73	0	0				4	0.134641	0.052538	0.799534	0.799534
DTXSID2042648	Paeoniflorin	23180-57-6	H				L	L		H								L			I	I		[(1aR,2S,3aR,5R,5aR,5bS)-1a-(beta-D-Glucopyranosyloxy)-5-hydroxy-2-methyltetrahydro-1H-2,5-methano-3,4-dioxacyclobuta[cd]pentalen-5b(3aH)-yl]methyl benzoate	Paeoniflorin	DTXSID2042648	23180-57-6	C23 H28 O11	Full match	No results	No results	Partial match	Full match	-0.06	480.163	479.156	0.69	5.68114e+06	11	0	0				4	0.391864	0.261383	0.626975	0.626975
DTXSID2044349	Hydrogen iodide	10034-85-2	VH	VH	I	I	I		I	I			H	H	I	VH	VH	I			L			Hydrogen iodide	Hydrogen iodide	DTXSID2044349	10034-85-2	H I	No results	No results	No results	Full match	Full match	1.02	127.912	126.905	0.612	2.2748e+08	1	0	0				4	0.641388	0.606629	0.769595	0.769595
DTXSID2061195	Ethyl gallate	831-61-8	L				VH	H		H					H			M		M	L	M		Ethyl 3,4,5-trihydroxybenzoate	Ethyl gallate	DTXSID2061195	831-61-8	C9 H10 O5	Full match	No results	No results	Partial match	Full match	0.78	198.053	395.099	0.688	2.75805e+07	124	0	0				4	0.0849729	0.0311535	0.83183	0.83183
DTXSID2061721	Methanone, (2-ethyl-3-benzofuranyl)(4-hydroxyphenyl)-	1477-19-6	L				H	H		H						H		VH			M	I		(2-Ethyl-1-benzofuran-3-yl)(4-hydroxyphenyl)methanone	Methanone, (2-ethyl-3-benzofuranyl)(4-hydroxyphenyl)-	DTXSID2061721	1477-19-6	C17 H14 O3	Not the top hit	No results	No results	Partial match	Full match	0.99	266.095	265.087	4.297	2.8637e+06	225	0	0				4	0.450438	0.378129	0.797432	0.797432
DTXSID2069577	2-Butenedioic acid (2Z)-, oxydi-2,1-ethanediyl ester	62538-61-8	L				VH	L		H								M		L	L	L		(2Z,2'Z)-4,4'-{Oxybis[(ethane-2,1-diyl)oxy]}bis(4-oxobut-2-enoic acid)	2-Butenedioic acid (2Z)-, oxydi-2,1-ethanediyl ester	DTXSID2069577	62538-61-8	C12 H14 O9	Not the top hit	No results	No results	No match	Full match	0.74	302.064	301.057	0.683	5.41137e+06	1	0	0				4	0.0624663	0.980383	0.726716	0.726716
DTXSID2075423	2-Methyl-3,5-dinitrophenol	497-56-3	VH		VH		L	H		H								H			L	M		3,5-Dinitro-o-cresol (DNOC)	N/A	DTXSID2075423	497-56-3	C7 H6 N2 O5	Full match	Full match	No results	Partial match	Full match	0.52	198.028	197.02	0.532	8.22844e+06	76	2	0	59.8	32.4		4	0.0600195	0.00620687	0.806654	0.806654
DTXSID20861650	3-Hydroxy-5-(hydroxymethyl)-2-methylpyridine-4-carboxylic acid	82-82-6	L				L	L		L								L			L			4-Pyridoxic acid	3-Hydroxy-5-(hydroxymethyl)-2-methylpyridine-4-carboxylic acid	DTXSID20861650	82-82-6	C8 H9 N O4	Full match	Full match	Invalid mass	Partial match	Full match	0.71	183.053	182.046	3.379	1.33872e+07	175	2	1	8.8	77	92.6	2	0.23433	0.184587	0.848887	0.848887
DTXSID20864964	(2-((2-Methyl-1-oxoallyl)oxy)ethyl) hydrogen succinate	20882-04-6	L				VH	L		H					H			M		L	L			Butanedioic acid, 1-[2-[(2-methyl-1-oxo-2-propen-1-yl)oxy]ethyl] ester	N/A	DTXSID20864964	20882-04-6	C10 H14 O6	Not the top hit	No results	No results	Partial match	Full match	1.11	230.079	229.072	0.684	1.56486e+07	80	0	0				4	0.79305	0.730528	0.822384	0.822384
DTXSID20880068	2-​Octadecyl benzenesulfonic acid	79840-55-4	I				L	H		H								VH			L			2-Octadecylbenzenesulfonic acid	N/A	DTXSID20880068	28855-17-6	C24 H42 O3 S	Full match	No results	No results	Full match	Full match	0.35	410.286	409.278	13.556	1.94427e+07	8	0	0				4	0.208699	0.0972065	0.827479	0.827479
DTXSID20881095	C14-LAS	NOCAS_881095	I				L	H		H								VH		M	H			4-(Tetradecan-4-yl)benzene-1-sulfonic acid	C14-LAS	DTXSID20881095	NOCAS_881095	C20 H34 O3 S	Not the top hit	No results	No results	Partial match	Full match	0.33	354.223	353.216	12.362	1.41402e+07	11	0	0				4	0.703153	0.606896	0.827453	0.827453
DTXSID20883231	Aziridine, 1,1'-(phenylphosphinylidene)bis[2-methyl-	57-40-9	H				H	I		H								VH			I			1,1'-(Phenylphosphoryl)bis(2-methylaziridine)	Aziridine, 1,1'-(phenylphosphinylidene)bis[2-methyl-	DTXSID20883231	57-40-9	C12 H17 N2 O P	Not the top hit	No results	No results	No match	Full match	2.54	236.108	235.101	7.651	6.02781e+06	10	0	0				4	0.762295	0.698134	0.844807	0.844807
DTXSID20884203	[2,2'-Bi-1H-indene]-1,1'-dione, 2,2',3,3'-tetrahydro-2,2',3,3,3',3'-hexahydroxy-	5950-69-6	H				VH	H		H								H	H	VH	L			2,2',3,3,3',3'-Hexahydroxy-2,2',3,3'-tetrahydro-1H,1'H-[2,2'-biindene]-1,1'-dione	[2,2'-Bi-1H-indene]-1,1'-dione, 2,2',3,3'-tetrahydro-2,2',3,3,3',3'-hexahydroxy-	DTXSID20884203	5950-69-6	C18 H14 O8	Full match	No results	No results	Partial match	Full match	0.25	358.069	357.062	4.479	1.75316e+07	36	0	0				4	0.51091	0.413607	0.669132	0.669132
DTXSID20886787	1,2-Benzenedicarboxylic acid, 1-[1-methyl-2-[(2-methyl-1-oxo-2-propen-1-yl)oxy]ethyl] ester	65859-45-2	L			H	VH	L		H					H			H		M	L			2-[({1-[(2-Methylprop-2-enoyl)oxy]propan-2-yl}oxy)carbonyl]benzoic acid	1,2-Benzenedicarboxylic acid, 1-[1-methyl-2-[(2-methyl-1-oxo-2-propen-1-yl)oxy]ethyl] ester	DTXSID20886787	65859-45-2	C15 H16 O6	Not the top hit	No results	No results	Partial match	Full match	0.32	292.095	291.088	0.686	5.58753e+06	49	0	0				4	0.192306	0.112932	0.768626	0.768626
DTXSID20891851	15-Acetyldeoxynivalenol	88337-96-6	VH				L	L		H								H			L			15-Acetyldeoxynivalenol	15-Acetyldeoxynivalenol	DTXSID20891851	88337-96-6	C17 H22 O7	Not the top hit	No results	No results	Partial match	Full match	1.51	338.137	337.13	0.691	7.5535e+06	77	0	0				4	0.777077	0.685191	0.759497	0.759497
DTXSID20895157	1,1,1,2,2,3,3-Heptafluorooctane	2708-54-5	L				L	I		L								L			M			1,1,1,2,2,3,3-Heptafluorooctane	1,1,1,2,2,3,3-Heptafluorooctane	DTXSID20895157	2708-54-5	C8 H11 F7	Not the top hit	No results	No results	Full match	Full match	-0.24	240.075	239.068	8.101	6.79299e+06	71	0	0				4	0.689273	0.624035	0.806769	0.806769
DTXSID20944457	Di-tert-butyl 2,2,4-trimethylhexanediperoxoate	21850-39-5	L				L	L		L								I			M			Di-tert-butyl 2,2,4-trimethylhexanediperoxoate	Di-tert-butyl 2,2,4-trimethylhexanediperoxoate	DTXSID20944457	21850-39-5	C17 H32 O6	Full match	No results	No results	Not the top hit	Full match	1.06	332.22	331.213	7.929	3.04241e+06	33	0	0				4	0.919047	0.828769	0.849279	0.849279
DTXSID20945303	5-[(1-Carboxylatoethenyl)oxy]-6-hydroxycyclohexa-1,3-diene-1-carboxylate	22642-82-6	I				I	L		H								I			I			(5S,6S)-5-[(1-Carboxylatoethenyl)oxy]-6-hydroxycyclohexa-1,3-diene-1-carboxylate	5-[(1-Carboxylatoethenyl)oxy]-6-hydroxycyclohexa-1,3-diene-1-carboxylate	DTXSID20945303	22642-82-6	C10 H8 O6	Not the top hit	No results	No results	No match	Full match	1.08	224.032	223.025	0.684	8.6315e+06	8	0	0				4	0.806174	0.745295	0.782173	0.782173
DTXSID20982637	2,2-Bis(hydroxymethyl)butyl dodecanoate	64131-20-0	L				L	L		L								H			L			2,2-Bis(hydroxymethyl)butyl dodecanoate	2,2-Bis(hydroxymethyl)butyl dodecanoate	DTXSID20982637	64131-20-0	C18 H36 O4	Full match	No results	No results	Partial match	Full match	0.83	316.262	315.254	9.615	1.42078e+07	64	0	0				4	0.119005	0.0330629	0.908479	0.908479
DTXSID20992650	Diglycidyl terephthalate	7195-44-0	L		L	H	H		M						M	H	H	M	H					1,4-Benzenedicarboxylic acid, 1,4-bis(2-oxiranylmethyl) ester	Diglycidyl terephthalate	DTXSID20992650	7195-44-0	C14 H14 O6	Not the top hit	No results	No results	Not the top hit	Full match	1.01	278.079	337.093	0.682	1.77445e+07	108	0	0				4	0.316111	0.240545	0.768812	0.768812
DTXSID30169497	Methyl 5-nitrosalicylate	17302-46-4	M				H	H		H					H			H			L	M		Methyl 2-hydroxy-5-nitrobenzoate	Methyl 5-nitrosalicylate	DTXSID30169497	17302-46-4	C8 H7 N O5	Full match	No results	No results	Partial match	Full match	0.83	197.033	196.025	0.641	2.26784e+07	81	0	0				4	0.0747195	0.0211774	0.812576	0.812576
DTXSID30180400	(+)-Tutin	2571-22-4	H				H	I		H								VH			I	I		(1aS,1bR,2S,2'R,5R,6S,6aR,7aR,8R)-1b,6-Dihydroxy-6a-methyl-8-(prop-1-en-2-yl)hexahydrospiro[2,5-methanooxireno[3,4]cyclopenta[1,2-d]oxepine-7,2'-oxiran]-3(2H)-one	(+)-Tutin	DTXSID30180400	2571-22-4	C15 H18 O6	Not the top hit	No results	No results	Partial match	Full match	1.05	294.111	293.103	0.69	9.33334e+06	167	0	0				4	0.188138	0.108216	0.782238	0.782238
DTXSID30200410	Fraxin	524-30-1																				M		Fraxin	Fraxin	DTXSID30200410	524-30-1	C16 H18 O10	Not the top hit	Full match	No results	No match	Full match	0.54	370.09	369.083	0.668	1.18381e+07	2	2	0	7.5	49.6		4	0.412698	0.312128	0.676948	0.676948
DTXSID3020382	Vomitoxin	51481-10-8	VH				L	L	H	H			H					M			L	I		Deoxynivalenol	Vomitoxin	DTXSID3020382	51481-10-8	C15 H20 O6	Not the top hit	No results	No results	Full match	Full match	1	296.126	295.119	0.69	6.64466e+06	144	0	0				4	0.183748	0.103278	0.795626	0.795626
DTXSID30210615	4-Methylumbelliferone beta-D-galactopyranoside	6160-78-7	L				H	L		H								L			L	M		4-Methyl-2-oxo-2H-1-benzopyran-7-yl beta-D-galactopyranoside	4-Methylumbelliferone beta-D-galactopyranoside	DTXSID30210615	6160-78-7	C16 H18 O8	Not the top hit	No results	No results	Partial match	Full match	1.04	338.101	337.093	0.69	1.77445e+07	70	0	0				4	0.740893	0.649017	0.722991	0.722991
DTXSID30212891	Methyl 5-mesyl-o-anisate	63484-12-8	I				L	L		H								M			L	M		Methyl 5-(methanesulfonyl)-2-methoxybenzoate	Methyl 5-mesyl-o-anisate	DTXSID30212891	63484-12-8	C10 H12 O5 S	Full match	No results	No results	Partial match	Full match	0.89	244.041	243.033	0.687	9.43219e+06	40	0	0				4	0.615786	0.54947	0.768262	0.768262
DTXSID3021487	1,2,4-Benzenetricarboxylic acid	528-44-9	L				VH	L		L					H			VH		M	L	M		1,2,4-Benzenetricarboxylic acid	1,2,4-Benzenetricarboxylic acid	DTXSID3021487	528-44-9	C9 H6 O6	Not the top hit	No results	No results	Partial match	Full match	1.05	210.017	209.009	0.512	2.52679e+06	52	0	0				4	0.929772	0.872701	0.78215	0.78215
DTXSID3021986	Tributyl phosphate	126-73-8	M	VH	L	VH	I	H	M	L	M		M	M		H	VH	H	M	L	L	H		Tributyl Phosphate	Tributyl phosphate	DTXSID3021986	126-73-8	C12 H27 O4 P	Full match	No results	No results	Partial match	Full match	1	266.165	265.158	7.706	3.82625e+07	20	0	0				4	0.520143	0.447814	0.867757	0.867757
DTXSID3022322	Cianidanol	154-23-4	L				VH									H				M	L	L		Catechin	Cianidanol	DTXSID3022322	154-23-4	C15 H14 O6	Not the top hit	Full match	No results	Full match	Full match	0.94	290.079	289.072	5.341	1.49228e+07	75	2	0	66.1	65.5		4	0.196861	0.118034	0.755404	0.755404
DTXSID3022409	4,4'-Sulfonyldiphenol	80-09-1	M		L		VH	H	M				M		H	M	H	M	VH	M	L	H		4,4'-Dihydroxydiphenylsulfone	N/A	DTXSID3022409	80-09-1	C12 H10 O4 S	Full match	Full match	Full match	Full match	Full match	0.72	250.03	249.023	6.536	4.29339e+07	42	1	2	52.3	90.5	89.5	2	0.54567	0.477726	0.750974	0.750974
DTXSID3024786	Chlorogenic acid	327-97-9	L			H	L	H		L					H	H		H			I	I		(1S,3R,4R,5R)-3-{[3-(3,4-Dihydroxyphenyl)prop-2-enoyl]oxy}-1,4,5-trihydroxycyclohexane-1-carboxylic acid	Chlorogenic acid	DTXSID3024786	327-97-9	C16 H18 O9	Full match	No results	No results	Partial match	Full match	0.65	354.095	353.088	0.688	3.07985e+07	48	0	0				4	0.576751	0.480529	0.699925	0.699925
DTXSID3025045	Diethylene glycol diacrylate	4074-88-8	H	I	H	I	L	L	M	M	I	I	I	I	H	H	H	L	I	M	L	H		2-Propenoic acid, 1,1'-(oxydi-2,1-ethanediyl) ester	Diethylene glycol diacrylate	DTXSID3025045	4074-88-8	C10 H14 O5	Not the top hit	No results	No results	Partial match	Full match	1.1	214.084	213.077	0.687	9.86983e+06	131	0	0				4	0.957054	0.898878	0.84531	0.84531
DTXSID3031864	Perfluorooctanesulfonic acid	1763-23-1	H	M	I	H	VH	I	H	H		I	H	I	I	L	M	VH	VH	VH	VH	M		Perfluoro-1-octanesulfonic acid (PFOS)	N/A	DTXSID3031864	1763-23-1	C8 H F17 O3 S	Full match	Full match	Full match	Full match	Not the top hit	0.56	499.938	498.93	10.465	3.28093e+07	9	1	3	88.6	100	89	2	0.97001	0.834155	0.379536	0.379536
DTXSID3044679	Octylphosphonic acid	4724-48-5	M		L		VH	L	M	H			H			VH	VH	H		M	L	H		Phosphonic acid, P-octyl-	N/A	DTXSID3044679	4724-48-5	C8 H19 O3 P	Full match	No results	No results	Partial match	Full match	0.96	194.107	193.1	5.693	6.1325e+06	17	0	0				4	0.178568	0.12582	0.890624	0.890624
DTXSID3045433	Benfotiamine	22457-89-2	L																			I		S-[2-{[(4-Amino-2-methylpyrimidin-5-yl)methyl](formyl)amino}-5-(phosphonooxy)pent-2-en-3-yl] benzenecarbothioate	Benfotiamine	DTXSID3045433	22457-89-2	C19 H23 N4 O6 P S	Not the top hit	No results	No results	Partial match	Full match	4.12	466.11	465.102	11.341	4.73955e+06	30	0	0				4	0.477892	0.35123	0.589048	0.589048
DTXSID30861661	2-Ethoxy-2-oxoethyl methyl benzene-1,2-dicarboxylate	85-71-2	L		L		L	L		H								H			L			Methyl phthalyl ethyl glycolate	N/A	DTXSID30861661	85-71-2	C13 H14 O6	Not the top hit	No results	No results	Full match	Full match	0.97	266.079	265.072	0.684	9.3768e+06	66	0	0				4	0.43533	0.363025	0.782189	0.782189
DTXSID30958404	Cyclopentane-1,2,3,4-tetracarboxylic acid	3724-52-5	L				L	L		L								M			L			Cyclopentane-1,2,3,4-tetracarboxylic acid	Cyclopentane-1,2,3,4-tetracarboxylic acid	DTXSID30958404	3724-52-5	C9 H10 O8	Not the top hit	No results	No results	Partial match	Full match	0.99	246.038	245.031	0.513	7.89003e+06	5	0	0				4	0.592992	0.526133	0.763082	0.763082
DTXSID30975873	Bis[(oxiran-2-yl)methyl] ethanedioate	60468-47-5	M			H	H	I		L						H		M			L			Bis[(oxiran-2-yl)methyl] ethanedioate	Bis[(oxiran-2-yl)methyl] ethanedioate	DTXSID30975873	60468-47-5	C8 H10 O6	Full match	No results	No results	Partial match	Full match	0.88	202.048	201.041	0.551	7.5469e+06	30	0	0				4	0.040213	0.985308	0.822306	0.822306
DTXSID40148975	Furfuryl 2-methyl-3-furyl disulfide	109537-55-5	I				I	H		H								H			M	M		3-{[(Furan-2-yl)methyl]disulfanyl}-2-methylfuran	Furfuryl 2-methyl-3-furyl disulfide	DTXSID40148975	109537-55-5	C10 H10 O2 S2	Not the top hit	No results	No results	No match	Full match	-2.57	226.012	225.004	0.521	1.38106e+07	3	0	0				4	0.765815	0.704398	0.759272	0.759272
DTXSID40197443	4,4'-(Propane-1,3-diyl)bismorpholine	48152-09-6	M				L	L		L					H	H		L			L	L		4,4'-(Propane-1,3-diyl)bis(morpholine)	4,4'-(Propane-1,3-diyl)bismorpholine	DTXSID40197443	48152-09-6	C11 H22 N2 O2	Full match	No results	No results	Partial match	Full match	0.84	214.168	213.161	5.741	4.30862e+06	229	0	0				4	0.0401679	0.981969	0.929164	0.929164
DTXSID40199922	Dimethyl ((4-hydroxyphenyl)methylene)malonate	51947-45-6	L				L	H		H								H			I	M		Dimethyl [(4-hydroxyphenyl)methylidene]propanedioate	Dimethyl ((4-hydroxyphenyl)methylene)malonate	DTXSID40199922	51947-45-6	C12 H12 O5	Full match	No results	No results	Partial match	Full match	0.93	236.069	235.061	4.95	1.65608e+07	172	0	0				4	0.722934	0.658784	0.805095	0.805095
DTXSID4022527	Propylparaben	94-13-3	L				VH	H	H				H		M	M	H	M	L	M	L	H		Propylparaben	Propylparaben	DTXSID4022527	94-13-3	C10 H12 O3	Full match	Full match	Full match	Full match	Full match	0.86	180.079	179.072	9.011	3.13001e+07	719	3	5	55.1	91.8	92.6	2	0.289399	0.240464	0.877721	0.877721
DTXSID40234564	3,3'-(2-Hydroxypropane-1,3-diyl)bis(2,2,7,7,9,9-hexamethyl-1-oxa-3,8-diazaspiro(4.5)decan-4-one)	85391-30-6																				I		3,3'-(2-Hydroxypropane-1,3-diyl)bis(2,2,7,7,9,9-hexamethyl-1-oxa-3,8-diazaspiro[4.5]decan-4-one)	3,3'-(2-Hydroxypropane-1,3-diyl)bis(2,2,7,7,9,9-hexamethyl-1-oxa-3,8-diazaspiro(4.5)decan-4-one)	DTXSID40234564	85391-30-6	C29 H52 N4 O5	Not the top hit	No results	No results	Partial match	Full match	-1.76	536.393	535.386	12.535	2.94506e+07	6	0	0				4	0.0628184	0.917058	0.793883	0.793883
DTXSID40240584	1,4-Anhydro-D-glucitol 3,5,6-triacetate	94108-70-0	L				L	L		H								M			L	I		3,5,6-Tri-O-acetyl-1,4-anhydro-D-xylo-hexitol	1,4-Anhydro-D-glucitol 3,5,6-triacetate	DTXSID40240584	94108-70-0	C12 H18 O8	Not the top hit	No results	No results	Not the top hit	Full match	1.15	290.101	289.093	0.688	5.32816e+06	93	0	0				4	0.217842	0.139009	0.776572	0.776572
DTXSID40274400	5-hydroxy-1-(4-hydroxy-3-methoxyphenyl)decan-3-one	39886-76-5	H				L	H		H								H			L	I		5-Hydroxy-1-(4-hydroxy-3-methoxyphenyl)decan-3-one	5-hydroxy-1-(4-hydroxy-3-methoxyphenyl)decan-3-one	DTXSID40274400	39886-76-5	C17 H26 O4	Not the top hit	No results	No results	Partial match	Full match	0.14	294.183	293.176	7.899	2.28508e+09	91	0	0				4	0.259922	0.17998	0.854662	0.854662
DTXSID4029193	Dicyclohexyl maleate	621-13-6	L				VH	L		H					H	H		VH	VH	M	L	VH		Dicyclohexyl (2Z)-but-2-enedioate	Dicyclohexyl maleate	DTXSID4029193	621-13-6	C16 H24 O4	Not the top hit	No results	No results	Partial match	Full match	0.96	280.168	279.16	7.882	5.01845e+06	138	0	0				4	0.383767	0.307634	0.854889	0.854889
DTXSID40318838	Indole-4-carboxaldehyde	1074-86-8	I				L	L		L								H			I	M		4-Indolecarbaldehyde	N/A	DTXSID40318838	1074-86-8	C9 H7 N O	Full match	Full match	No results	Not the top hit	Full match	1.28	145.053	144.046	4.317	1.17384e+07	135	1	0	9.9	98.5		2	0.611593	0.572176	0.890982	0.890982
DTXSID4041735	C.I. Pigment Yellow 1	2512-29-0	L		L		L		L				L					L	I	H	L	L		Butanamide, 2-[2-(4-methyl-2-nitrophenyl)diazenyl]-3-oxo-N-phenyl-	C.I. Pigment Yellow 1	DTXSID4041735	2512-29-0	C17 H16 N4 O4	Not the top hit	No results	No results	No match	Full match	-3.33	340.116	339.109	0.69	2.26506e+07	12	0	0				4	0.736369	0.643945	0.736243	0.736243
DTXSID4044820	Acryloyloxyethyl succinate	50940-49-3					VH													L	L	H		Butanedioic acid, 1-[2-[(1-oxo-2-propen-1-yl)oxy]ethyl] ester	Acryloyloxyethyl succinate	DTXSID4044820	50940-49-3	C9 H12 O6	Not the top hit	No results	No results	Partial match	Full match	1.07	216.064	215.056	0.677	4.21635e+06	52	0	0				4	0.916647	0.857933	0.82236	0.82236
DTXSID4059332	Dodecanoic acid, 26-hydroxy-3,6,9,12,15,18,21,24-octaoxahexacos-1-yl ester	106-08-1	L				L	I		I								L	VH		L	M		26-Hydroxy-3,6,9,12,15,18,21,24-octaoxahexacosan-1-yl dodecanoate	Dodecanoic acid, 26-hydroxy-3,6,9,12,15,18,21,24-octaoxahexacos-1-yl ester	DTXSID4059332	106-08-1	C30 H60 O11	Full match	No results	No results	Partial match	Full match	0.5	596.414	595.407	11.584	1.52102e+08	2	0	0				4	0.487438	0.325367	0.747897	0.747897
DTXSID4062692	5-Isobenzofurancarboxylic acid, 1,3-dihydro-1,3-dioxo-, methyl ester	2902-64-9	I				L	L		H								I			I	M		Methyl 1,3-dioxo-1,3-dihydro-2-benzofuran-5-carboxylate	5-Isobenzofurancarboxylic acid, 1,3-dihydro-1,3-dioxo-, methyl ester	DTXSID4062692	2902-64-9	C10 H6 O5	Full match	No results	No results	Partial match	Full match	0.61	206.022	205.014	4.412	8.26895e+07	41	0	0				4	0.974461	0.918476	0.791602	0.791602
DTXSID4065444	1H-Naphth[2,3-f]isoindole-1,5,10-trione, 4,11-diamino-2,3-dihydro-3-imino-2-(3-methoxypropyl)-	13418-49-0	I			H	VH	I		H								H		H	L	L		4,11-Diamino-3-imino-2-(3-methoxypropyl)-2,3-dihydro-1H-naphtho[2,3-f]isoindole-1,5,10-trione	1H-Naphth[2,3-f]isoindole-1,5,10-trione, 4,11-diamino-2,3-dihydro-3-imino-2-(3-methoxypropyl)-	DTXSID4065444	13418-49-0	C20 H18 N4 O4	Not the top hit	No results	No results	Partial match	Full match	-2.36	378.132	377.124	0.687	7.11749e+06	44	0	0				4	0.374504	0.271749	0.709684	0.709684
DTXSID4074988	Luteolin	491-70-3	M				L	H		H								VH			L	L		Luteolin	Luteolin	DTXSID4074988	491-70-3	C15 H10 O6	Not the top hit	Full match	No results	Partial match	Full match	1.01	286.048	285.041	8.549	2.79958e+06	83	2	0	7.6	51.2		4	0.205635	0.127904	0.728621	0.728621
DTXSID40881097	4-(undecan-5-yl)benzene-1-sulfonic acid	NOCAS_881097	M				H	H		H								VH		M	M			4-(Undecan-5-yl)benzene-1-sulfonic acid	4-(undecan-5-yl)benzene-1-sulfonic acid	DTXSID40881097	NOCAS_881097	C17 H28 O3 S	Not the top hit	No results	No results	Partial match	Full match	0.58	312.176	311.169	10.869	3.52988e+08	10	0	0				4	0.0740764	0.989245	0.827516	0.827516
DTXSID40887155	Propanoic acid, 3-[[[(2-carboxyethyl)thio]phenylmethyl]thio]-, 1-(2-ethylhexyl) ester	68109-84-2	L				L	H		L								VH			L			3-{[({3-[(2-Ethylhexyl)oxy]-3-oxopropyl}sulfanyl)(phenyl)methyl]sulfanyl}propanoic acid	Propanoic acid, 3-[[[(2-carboxyethyl)thio]phenylmethyl]thio]-, 1-(2-ethylhexyl) ester	DTXSID40887155	68109-84-2	C21 H32 O4 S2	Not the top hit	No results	No results	Not the top hit	Full match	-2.15	412.173	411.166	0.688	4.23455e+06	17	0	0				4	0.0776461	0.965641	0.713076	0.713076
DTXSID40934618	1-Chloro-3-(dibutylamino)propan-2-ol	15285-61-7	L				L	L	M	H					H	H		M			L			1-Chloro-3-(dibutylamino)propan-2-ol	1-Chloro-3-(dibutylamino)propan-2-ol	DTXSID40934618	15285-61-7	C11 H24 Cl N O	No results	No results	No results	Not the top hit	Full match	-1.97	221.154	220.147	7.898	2.33529e+08	3	0	0				4	0.95665	0.896553	0.907263	0.907263
DTXSID50177579	2-(2-(2-Hydroxyethoxy)ethoxy)ethyl benzoate	23022-51-7				H													M			M		2-[2-(2-Hydroxyethoxy)ethoxy]ethyl benzoate	2-(2-(2-Hydroxyethoxy)ethoxy)ethyl benzoate	DTXSID50177579	23022-51-7	C13 H18 O5	Not the top hit	No results	No results	Not the top hit	Full match	1.38	254.116	313.13	0.69	6.32269e+06	238	0	0				4	0.590686	0.521632	0.832025	0.832025
DTXSID50181676	Ampelopsin	27200-12-0	M				H	H		H								VH			L	I		(2R,3R)-3,5,7-Trihydroxy-2-(3,4,5-trihydroxyphenyl)-2,3-dihydro-4H-1-benzopyran-4-one	Ampelopsin	DTXSID50181676	27200-12-0	C15 H12 O8	Full match	No results	No results	Partial match	Full match	0.94	320.054	319.046	3.731	2.21385e+07	17	0	0				4	0.873221	0.786249	0.696141	0.696141
DTXSID50190167	Furfuryl phenylacetate	36707-28-5	M				H	L		L								H			M	M		(Furan-2-yl)methyl phenylacetate	Furfuryl phenylacetate	DTXSID50190167	36707-28-5	C13 H12 O3	Not the top hit	No results	No results	Partial match	Full match	0.78	216.079	215.072	4.867	5.71578e+06	312	0	0				4	0.931688	0.87297	0.837536	0.837536
DTXSID50193976	2,6-Anhydro-5-deoxy-D-arabino-hex-5-enitol triacetate	4098-06-0																				M		1,3,4-Tri-O-acetyl-2,6-anhydro-5-deoxy-D-arabino-hex-5-enitol	2,6-Anhydro-5-deoxy-D-arabino-hex-5-enitol triacetate	DTXSID50193976	4098-06-0	C12 H16 O7	Not the top hit	No results	No results	No match	Full match	1.46	272.09	271.083	0.681	2.18107e+07	7	0	0				4	0.386306	0.312368	0.786181	0.786181
DTXSID5020108	Aspirin	50-78-2	H	I	I	I	VH	L	H	H	H		H	H	I	M	H	M	H	M	L	VH		Aspirin	Aspirin	DTXSID5020108	50-78-2	C9 H8 O4	Full match	No results	No results	Full match	Full match	0.92	180.042	405.083	0.688	7.19927e+06	175	0	0				4	0.253386	0.204461	0.841387	0.841387
DTXSID5021251	Saccharin	81-07-2	L	L	L	VH	VH	L	M	H								L		M	L	VH		Saccharin	Saccharin	DTXSID5021251	81-07-2	C7 H5 N O3 S	Full match	Full match	Full match	Full match	Full match	0.96	182.999	181.992	3.157	1.90643e+07	14	1	1	10	99.8	54.4	2	0.18077	0.131041	0.79485	0.79485
DTXSID5021386	2,4,6-Trichlorophenol	88-06-2	M	I	I	VH	L	H	H	I	I	I	H	I	I	H	H	VH	VH	H	M	H		2,4,6-Trichlorophenol	2,4,6-Trichlorophenol	DTXSID5021386	88-06-2	C6 H3 Cl3 O	Full match	No results	Full match	Full match	Full match	0.68	195.925	194.918	6.706	8.69209e+07	8	0	1			88.6	2	0.978221	0.92498	0.706309	0.706309
DTXSID5025659	Methyl salicylate	119-36-8	M	I	H	H	VH	H	H	H			L			H	H	M	L	M	L	H		Methyl salicylate	Methyl salicylate	DTXSID5025659	119-36-8	C8 H8 O3	Full match	Full match	Full match	Partial match	Full match	1.3	152.048	151.04	6.748	3.98322e+07	213	11	3	61.1	94.6	91.4	2	0.536682	0.495364	0.877764	0.877764
DTXSID50274037	4-Methyl-1,2,3-benzotriazole	29878-31-7	M			H	VH	L		H								M		M	L	M		4-Methylbenzotriazole	4-Methyl-1,2,3-benzotriazole	DTXSID50274037	29878-31-7	C7 H7 N3	Full match	Full match	No results	Not the top hit	Full match	1.23	133.064	132.057	6.234	1.42593e+07	178	1	0	64.2	96.7		2	0.741934	0.705775	0.91558	0.91558
DTXSID5030030	Perfluorobutanesulfonic acid	375-73-5	M			I	VH	H		I								H		VH	M	H		Perfluoro-1-butanesulfonic acid (PFBS)	N/A	DTXSID5030030	375-73-5	C4 H F9 O3 S	Not the top hit	Full match	Full match	Full match	Not the top hit	1.09	299.951	298.943	7.479	8.66125e+06	4	1	2	88.6	99.9	89.5	2	0.970058	0.888548	0.615667	0.615667
DTXSID5044784	1-Methyltrimethylene dimethacrylate	1189-08-8	L		L		VH			L						H	H	L		M	L	H		2-Propenoic acid, 2-methyl-, 1,1'-(1-methyl-1,3-propanediyl) ester	1-Methyltrimethylene dimethacrylate	DTXSID5044784	1189-08-8	C12 H18 O4	Full match	No results	No results	Partial match	Full match	0.81	226.121	225.113	4.312	4.54612e+07	296	0	0				4	0.873785	0.812339	0.868204	0.868204
DTXSID5044788	Naphthalene-2-sulfonic acid	120-18-3	M				L	L	L	H						H	VH	M		M	L	M		2-Naphthalenesulfonic acid	Naphthalene-2-sulfonic acid	DTXSID5044788	120-18-3	C10 H8 O3 S	Full match	Full match	No results	Full match	Full match	0.53	208.02	207.012	5.247	1.46387e+08	30	1	0	50.8	88.1		2	0.952483	0.895956	0.787247	0.787247
DTXSID5059323	Diisobutyl azelate	105-80-6	L				L	L		L								VH			L	M		Nonanedioic acid, 1,9-bis(2-methylpropyl) ester	Diisobutyl azelate	DTXSID5059323	105-80-6	C17 H32 O4	Full match	No results	No results	Partial match	Full match	0.85	300.23	299.223	11.615	6.32653e+07	57	0	0				4	0.246996	0.165411	0.895072	0.895072
DTXSID5062009	2-Hydroxy-1,3-propanediyl bismethacrylate	1830-78-0	L				VH	L		H					H			M		M	L	VH		2-Propenoic acid, 2-methyl-, 1,1'-(2-hydroxy-1,3-propanediyl) ester	2-Hydroxy-1,3-propanediyl bismethacrylate	DTXSID5062009	1830-78-0	C11 H16 O5	Full match	No results	No results	Partial match	Full match	0.79	228.1	227.093	4.376	5.44125e+07	89	0	0				4	0.833379	0.771395	0.845255	0.845255
DTXSID5062213	Dibutyl itaconate	2155-60-4	L				VH	L		H					H			H		L	L	M		Butanedioic acid, 2-methylene-, 1,4-dibutyl ester	Dibutyl itaconate	DTXSID5062213	2155-60-4	C13 H22 O4	Full match	No results	No results	Partial match	Full match	0.72	242.152	241.145	7.283	3.231e+07	183	0	0				4	0.745778	0.679975	0.881594	0.881594
DTXSID50864876	Ethanol, 2-(1-methylethoxy)-, 1-acetate	19234-20-9	H	M	M		L	L	M	H								L		M	L			Ethanol, 2-(1-methylethoxy)-, 1-acetate	Ethanol, 2-(1-methylethoxy)-, 1-acetate	DTXSID50864876	19234-20-9	C7 H14 O3	Full match	No results	No results	Partial match	Full match	1.3	146.094	145.087	4.062	2.04524e+07	376	0	0				4	0.642777	0.603077	0.931353	0.931353
DTXSID50881225	2,3-Xylenesulfonic acid	25241-16-1	L				L	H		H								M		M	L			Xylenesulfonate	N/A	DTXSID50881225	25241-16-1	C8 H10 O3 S	Full match	Full match	No results	Not the top hit	Full match	0.7	186.035	185.028	4.7	2.43164e+08	68	1	0	85.3	99.4		2	0.186607	0.136054	0.827466	0.827466
DTXSID50912306	2,4-Dihydro-5-methoxy-2-methyl-4-[2-[[[(E)-[1-[3-(trifluoromethyl)phenyl]ethylidene]amino]oxy]methyl]phenyl]-3H-1,2,4-triazol-3-one	210230-99-2	I				L	L		H								H			L			2,4-Dihydro-5-methoxy-2-methyl-4-[2-[[[(E)-[1-[3-(trifluoromethyl)phenyl]ethylidene]amino]oxy]methyl]phenyl]-3H-1,2,4-triazol-3-one	2,4-Dihydro-5-methoxy-2-methyl-4-[2-[[[(E)-[1-[3-(trifluoromethyl)phenyl]ethylidene]amino]oxy]methyl]phenyl]-3H-1,2,4-triazol-3-one	DTXSID50912306	210230-99-2	C20 H19 F3 N4 O3	Not the top hit	No results	No results	Not the top hit	Full match	2.72	420.142	419.135	0.684	4.41266e+06	28	0	0				4	0.967217	0.853047	0.672933	0.672933
DTXSID50951639	Matricin	29041-35-8	M				L	L		H								H			I			(3S,3aR,4S,9R,9aS,9bS)-9-Hydroxy-3,6,9-trimethyl-2-oxo-2,3,3a,4,5,9,9a,9b-octahydroazuleno[4,5-b]furan-4-yl acetate	Matricin	DTXSID50951639	29041-35-8	C17 H22 O5	Full match	No results	No results	Partial match	Full match	1.01	306.147	305.14	6.507	2.80329e+07	95	0	0				4	0.104921	0.0217278	0.805184	0.805184
DTXSID60176856	2,2-Dimethyl-5-(1-methylethylidene)-1,3-dioxane-4,6-dione	2231-66-5	M				L	L		H								H	VH		I	M		2,2-Dimethyl-5-(propan-2-ylidene)-1,3-dioxane-4,6-dione	2,2-Dimethyl-5-(1-methylethylidene)-1,3-dioxane-4,6-dione	DTXSID60176856	2231-66-5	C9 H12 O4	Full match	No results	No results	Partial match	Full match	0.94	184.074	229.072	0.69	1.56486e+07	295	0	0				4	0.244635	0.194615	0.868193	0.868193
DTXSID6020014	Dehydroacetic acid	520-45-6	M	I	I	I	VH	L	I	H	I	I	I	I	I	I	I	L	I	M	M	H		2H-Pyran-2,4(3H)-dione, 3-acetyl-6-methyl-	Dehydroacetic acid	DTXSID6020014	520-45-6	C8 H8 O4	Full match	No results	No results	Partial match	Full match	0.87	168.042	381.083	0.684	2.43751e+07	184	0	0				4	0.372608	0.326944	0.854767	0.854767
DTXSID60200342	Methyl dodecylbenzenesulphonate	52319-06-9	I				L	L		H								VH			I	M		Methyl 2-dodecylbenzene-1-sulfonate	Methyl dodecylbenzenesulphonate	DTXSID60200342	52319-06-9	C19 H32 O3 S	Full match	No results	No results	Partial match	Full match	-0.16	340.207	339.2	12.033	1.4381e+08	17	0	0				4	0.826604	0.734155	0.827282	0.827282
DTXSID6020143	Benzoic acid	65-85-0	M	L	M	I	VH	H	M	L		I	H	M	I	H	VH	M	L	M	L	VH		Benzoic acid	Benzoic acid	DTXSID6020143	65-85-0	C7 H6 O2	Full match	Full match	No results	Full match	Full match	0.57	122.037	121.03	1.828	7.17013e+08	45	2	0	10	99.7		2	0.824197	0.791035	0.90058	0.90058
DTXSID6020147	1,2,3-Benzotriazole	95-14-7	M	VH	M	H	VH	L	I	M	I		L	M	I	L	H	M	L	M	L	H		1,2,3-Benzotriazole	1,2,3-Benzotriazole	DTXSID6020147	95-14-7	C6 H5 N3	Full match	No results	Full match	Full match	Full match	1.18	119.048	118.041	5.043	6.83507e+06	83	0	1			72.8	2	0.865531	0.83318	0.915556	0.915556
DTXSID6022393	3-(4-Hydroxyphenyl)-1-(2,4,6-trihydroxyphenyl)propan-1-one	60-82-2	L				L	H		H								VH			L	I		Phloretin	3-(4-Hydroxyphenyl)-1-(2,4,6-trihydroxyphenyl)propan-1-one	DTXSID6022393	60-82-2	C15 H14 O5	Full match	Full match	No results	Full match	Full match	0.93	274.084	273.077	6.923	6.67305e+06	152	2	0	7.5	49.2		4	0.360868	0.286387	0.778333	0.778333
DTXSID6025854	Perchloromethyl mercaptan	594-42-3	VH	VH	H	I	H	L	I	L			H	H	I	H	VH	H	I		L	M		Perchloromethyl mercaptan	Perchloromethyl mercaptan	DTXSID6025854	594-42-3	C Cl4 S	No results	No results	No results	Full match	Full match	1.44	183.848	182.84	0.596	3.94399e+06	1	0	0				4	0.0208947	0.970935	0.642459	0.642459
DTXSID6032562	Octylbicycloheptenedicarboximide	113-48-4	M		H	H		H	M	M			L					VH	VH		L	L		Octylbicycloheptenedicarboximide	Octylbicycloheptenedicarboximide	DTXSID6032562	113-48-4	C17 H25 N O2	Full match	No results	No results	Full match	Full match	0.88	275.189	274.181	10.946	4.4832e+06	216	0	0				4	0.454284	0.379504	0.88149	0.88149
DTXSID6041420	2-Furancarboxylic acid	88-14-2	M				L	L	M	H						H	H	L		M	L	H		2-Furoic acid	2-Furancarboxylic acid	DTXSID6041420	88-14-2	C5 H4 O3	Full match	Full match	No results	Full match	Full match	1.58	112.016	111.009	7.282	2.47952e+07	30	1	0	8.6	71.4		2	0.903143	0.872703	0.891143	0.891143
DTXSID6058396	Anisatin	5230-87-5	H	I	I	I	L	H	I	H	I	I	I	I	I	I	I	H	I		I	I		(1R,3'S,4R,5R,6aR,7R,9R,9aS)-1,5,6a,7-Tetrahydroxy-5,9-dimethylhexahydrospiro[4,9a-methanocyclopenta[d]oxocine-6,3'-oxetane]-2,2'(1H)-dione	Anisatin	DTXSID6058396	5230-87-5	C15 H20 O8	Not the top hit	No results	No results	Not the top hit	Full match	1.06	328.116	327.109	0.691	2.32445e+07	67	0	0				4	0.855754	0.766591	0.749788	0.749788
DTXSID6064951	2(1H)-Quinolinone, 4-hydroxy-1-methyl-3-[(4-nitrophenyl)azo]-	10114-46-2	I				H	H		H								L			L	I		4-Hydroxy-1-methyl-3-[(4-nitrophenyl)diazenyl]quinolin-2(1H)-one	2(1H)-Quinolinone, 4-hydroxy-1-methyl-3-[(4-nitrophenyl)azo]-	DTXSID6064951	10114-46-2	C16 H12 N4 O4	Not the top hit	No results	No results	Not the top hit	Full match	-3.25	324.085	323.078	0.688	2.01614e+07	91	0	0				4	0.864448	0.77638	0.722924	0.722924
DTXSID6066521	2-Propenoic acid, thiodi-2,1-ethanediyl ester	19721-37-0	M			H	L	L		L					H	H		VH			I	M		Sulfanediyldi(ethane-2,1-diyl) diprop-2-enoate	2-Propenoic acid, thiodi-2,1-ethanediyl ester	DTXSID6066521	19721-37-0	C10 H14 O4 S	Full match	No results	No results	Partial match	Full match	0.88	230.061	229.054	7.246	6.31177e+06	32	0	0				4	0.775416	0.712898	0.804592	0.804592
DTXSID6075437	Propanamide, N,N',N''-1,3,5-benzenetriyltris[2,2-dimethyl-	745070-61-5	L				L	L		H								L		VH	L	L		Propanamide, N,N',N''-1,3,5-benzenetriyltris[2,2-dimethyl-	Propanamide, N,N',N''-1,3,5-benzenetriyltris[2,2-dimethyl-	DTXSID6075437	745070-61-5	C21 H33 N3 O3	Not the top hit	No results	No results	Partial match	Full match	0.32	375.252	374.245	10.858	7.34216e+06	16	0	0				4	0.52352	0.421548	0.833302	0.833302
DTXSID60883710	Hexanedioic acid, 1,6-bis[(4-methyl-7-oxabicyclo[4.1.0]hept-3-yl)methyl] ester	1985-84-8	L				H	I		H								VH	H		I			Bis[(4-methyl-7-oxabicyclo[4.1.0]heptan-3-yl)methyl] hexanedioate	Hexanedioic acid, 1,6-bis[(4-methyl-7-oxabicyclo[4.1.0]hept-3-yl)methyl] ester	DTXSID60883710	1985-84-8	C22 H34 O6	Not the top hit	No results	No results	No match	Full match	0.27	394.236	393.228	10.804	9.84381e+06	18	0	0				4	0.31822	0.211089	0.795437	0.795437
DTXSID60891335	6-(4-sulfophenyl)nonanoic acid	NOCAS_891335	M				L	H		H								VH			L			6-(4-Sulfophenyl)nonanoic acid	6-(4-sulfophenyl)nonanoic acid	DTXSID60891335	NOCAS_891335	C15 H22 O5 S	Not the top hit	No results	No results	Not the top hit	Full match	1.23	314.119	313.112	5.902	1.11336e+07	33	0	0				4	0.997853	0.912493	0.768431	0.768431
DTXSID701028430	11-Dehydro-thromboxane B2	67910-12-7	M				L	H		H								H			I			11-dehydro Thromboxane B2	11-Dehydro-thromboxane B2	DTXSID701028430	67910-12-7	C20 H32 O6	Not the top hit	Full match	No results	Full match	Full match	0.51	368.22	367.213	12.242	9.57089e+06	73	3	0	58	50.5		4	0.56116	0.461099	0.808916	0.808916
																							x	2-Propenoic acid, 3,3,5-trimethylcyclohexyl ester, homopolymer	N/A	DTXSID701091174	N/A	C12 H20 O2	Full match	No results	No results	Partial match	Full match	0.59	196.146	195.139	8.349	1.87836e+07	619	0	0				4	0.197385	0.144083	0.927426	0.927426
DTXSID70155591	Tetrofosmin	127502-06-1	L				I	L		L								I			L	L		6,9-Bis(2-ethoxyethyl)-3,12-dioxa-6,9-diphosphatetradecane	Tetrofosmin	DTXSID70155591	127502-06-1	C18 H40 O4 P2	Not the top hit	No results	No results	No match	Full match	-2.79	382.239	381.232	12.303	6.92056e+06	1	0	0				4	0.440899	0.337028	0.812305	0.812305
DTXSID70161511	1,4,7,10,13-Benzopentaoxacyclopentadecin, 2,3,5,6,8,9,11,12-octahydro-	14098-44-3	M				L	L		L								M	M		L	L		2,3,5,6,8,9,11,12-Octahydro-1,4,7,10,13-benzopentaoxacyclopentadecine	1,4,7,10,13-Benzopentaoxacyclopentadecin, 2,3,5,6,8,9,11,12-octahydro-	DTXSID70161511	14098-44-3	C14 H20 O5	Not the top hit	No results	No results	Partial match	Full match	1.05	268.131	267.124	7.511	3.13472e+07	72	0	0				4	0.466997	0.394134	0.831956	0.831956
DTXSID70168429	Fomecin B	16790-41-3	M				I	L		L								M			I	L		3,4,5-Trihydroxybenzene-1,2-dicarbaldehyde	Fomecin B	DTXSID70168429	16790-41-3	C8 H6 O5	Full match	No results	No results	Partial match	Full match	0.96	182.022	181.014	0.643	9.69104e+06	23	0	0				4	0.212991	0.163528	0.818449	0.818449
DTXSID70195316	4-(2-Acetoxyacetyl)-1,2-phenylene diacetate	42529-03-3	L				H	L		H								VH			L	M		4-[(Acetyloxy)acetyl]-1,2-phenylene diacetate	4-(2-Acetoxyacetyl)-1,2-phenylene diacetate	DTXSID70195316	42529-03-3	C14 H14 O7	Not the top hit	No results	No results	Not the top hit	Full match	0.46	294.074	293.067	0.682	1.3718e+07	68	0	0				4	0.151943	0.072031	0.745721	0.745721
DTXSID70197991	Chloromethyl chlorosulphate	49715-04-0	M				H	L		H								M			I	M		Chloromethyl sulfurochloridate	Chloromethyl chlorosulphate	DTXSID70197991	49715-04-0	C H2 Cl2 O3 S	Full match	No results	No results	Partial match	Full match	1.15	163.91	162.903	0.715	1.01534e+07	1	0	0				4	0.28162	0.237079	0.727334	0.727334
DTXSID70199692	Doxantrazole	51762-95-9	M				H	L		H								I			L	I		3-(2H-Tetrazol-5-yl)-10lambda~6~-thioxanthene-9,10,10-trione	Doxantrazole	DTXSID70199692	51762-95-9	C14 H8 N4 O3 S	Not the top hit	No results	No results	No match	Full match	-3.12	312.031	311.023	5.479	7.26921e+06	2	0	0				4	0.930163	0.845371	0.682321	0.682321
DTXSID70200499	Fraxidin	525-21-3	M				L	L		H								H			I	I		8-Hydroxy-6,7-dimethoxy-2H-1-benzopyran-2-one	Fraxidin	DTXSID70200499	525-21-3	C11 H10 O5	Not the top hit	No results	No results	Partial match	Full match	1.11	222.053	221.046	0.684	9.65393e+06	103	0	0				4	0.846581	0.78624	0.805123	0.805123
DTXSID70206431	Methyl 2,3-dimethoxy-5-((methylamino)sulphonyl)benzoate	57734-48-2	I				L	L		H								I			L	L		Methyl 2,3-dimethoxy-5-(methylsulfamoyl)benzoate	Methyl 2,3-dimethoxy-5-((methylamino)sulphonyl)benzoate	DTXSID70206431	57734-48-2	C11 H15 N O6 S	Not the top hit	No results	No results	Partial match	Full match	1.11	289.062	288.055	8.455	2.21237e+06	109	0	0				4	0.189984	0.111433	0.739557	0.739557
DTXSID7021106	Pentachlorophenol	87-86-5	H	VH	H	VH	L	H	H	H	H	H	H	M	I	H	H	VH	VH	VH	H	L		Pentachlorophenol	Pentachlorophenol	DTXSID7021106	87-86-5	C6 H Cl5 O	Full match	Full match	No results	Full match	Full match	0.91	263.847	262.84	8.415	1.38011e+08	3	1	0	10	100		2	0.225455	0.153756	0.552627	0.552627
DTXSID70228370	Vinyl 9-oxo-2,5,8,10-tetraoxadodec-11-enoate	77753-71-0	M				I	L		H								I			I	M		Diethenyl oxydi(ethane-2,1-diyl) biscarbonate	Vinyl 9-oxo-2,5,8,10-tetraoxadodec-11-enoate	DTXSID70228370	77753-71-0	C10 H14 O7	Not the top hit	No results	No results	Not the top hit	Full match	1.3	246.074	245.067	0.683	5.67195e+06	126	0	0				4	0.629091	0.562223	0.799503	0.799503
DTXSID7024875	Bis(2,3-epoxypropyl) cyclohexane-1,2-dicarboxylate	5493-45-8	M			H	VH	I		H					H	H		L		M	L	H		1,2-Cyclohexanedicarboxylic acid, 1,2-bis(2-oxiranylmethyl) ester	Bis(2,3-epoxypropyl) cyclohexane-1,2-dicarboxylate	DTXSID7024875	5493-45-8	C14 H20 O6	Full match	No results	No results	Partial match	Full match	0.61	284.126	283.119	0.69	6.54383e+06	36	0	0				4	0.302868	0.225659	0.808904	0.808904
DTXSID70341331	4-(Methylsulfonyl)phenylacetic acid	90536-66-6	I				L	L		H								M			L	I		[4-(Methanesulfonyl)phenyl]acetic acid	4-(Methylsulfonyl)phenylacetic acid	DTXSID70341331	90536-66-6	C9 H10 O4 S	Full match	No results	No results	Partial match	Full match	0.68	214.03	213.023	4.256	3.69259e+07	63	0	0				4	0.903358	0.845197	0.791136	0.791136
DTXSID7040150	Perfluorohexanesulfonic acid	355-46-4	M				VH	H		I								H	M	VH	H	M		Perfluoro-1-hexanesulfonic acid (PFHxS)	N/A	DTXSID7040150	355-46-4	C6 H F13 O3 S	Not the top hit	Full match	Full match	Not the top hit	Full match	0.57	399.944	398.937	9.175	3.48981e+06	4	1	2	86	99.4	77.7	2	0.969958	0.861276	0.497525	0.497525
DTXSID7041592	Allyxycarb	6392-46-7	H	I	H	I	H	L	I	H	I	I	I	I	I	I	I	VH	VH		L	I		Allyxycarb	Allyxycarb	DTXSID7041592	6392-46-7	C16 H22 N2 O2	Not the top hit	No results	No results	Partial match	Full match	0.77	274.168	273.161	11.077	2.95646e+07	185	0	0				4	0.443994	0.369491	0.8622	0.8622
DTXSID7044970	2-(3a,4,5,6,7,7a-Hexahydro-1H-4,7-methanoinden-8-yloxy)ethyl prop-2-enoate	65983-31-5	M			H	VH								H	H		VH		M	L	M		2-Propenoic acid, 2-[(3a,4,5,6,7,7a-hexahydro-4,7-methano-1H-inden-6-yl)oxy]ethyl ester	2-(3a,4,5,6,7,7a-Hexahydro-1H-4,7-methanoinden-8-yloxy)ethyl prop-2-enoate	DTXSID7044970	65983-31-5	C15 H20 O3	Full match	No results	No results	Partial match	Full match	0.91	248.141	247.134	6.002	2.8327e+07	514	0	0				4	0.675746	0.608316	0.864391	0.864391
DTXSID7045366	Nifenazone	2139-47-1	L				L	L		H								H			L	I		Nifenazone	Nifenazone	DTXSID7045366	2139-47-1	C17 H16 N4 O2	Not the top hit	No results	No results	Not the top hit	Full match	0.29	308.127	421.114	0.69	1.22053e+07	116	0	0				4	0.0656248	0.981893	0.783355	0.783355
DTXSID7057949	Cafenstrole	125306-83-4							M	M	H		H									L		Cafenstrole	Cafenstrole	DTXSID7057949	125306-83-4	C16 H22 N4 O3 S	Not the top hit	No results	No results	Full match	Full match	-2.88	350.14	349.133	6.112	1.74756e+07	50	0	0				4	0.660992	0.565844	0.749281	0.749281
DTXSID7061061	C.I. Disperse Orange 3	730-40-5	M				VH	L		H					H			L	M	H	L	H		Disperse orange 3	C.I. Disperse Orange 3	DTXSID7061061	730-40-5	C12 H10 N4 O2	Not the top hit	Full match	No results	Partial match	Full match	0.49	242.081	241.073	6.582	1.00054e+07	141	2	0	60.7	58.5		4	0.674999	0.609215	0.810185	0.810185
DTXSID70887284	1,3'-Bipyridinium, 1',2'-dihydro-6'-hydroxy-4'-methyl-2'-oxo-5'-(2-phenyldiazenyl)-, 2-hydroxybutanedioate (1:1)	68214-59-5																					x	6'-Hydroxy-4'-methyl-2'-oxo-5'-(phenyldiazenyl)-1',2'-dihydro-1,3'-bipyridin-1-ium 2-hydroxybutanedioate	1,3'-Bipyridinium, 1',2'-dihydro-6'-hydroxy-4'-methyl-2'-oxo-5'-(2-phenyldiazenyl)-, 2-hydroxybutanedioate (1:1)	DTXSID70887284	68214-59-5	C21 H20 N4 O7	Not the top hit	No results	No results	Not the top hit	Full match	-2.32	440.132	439.125	0.687	1.91103e+07	5	0	0				4	0.758687	0.639084	0.640718	0.640718
DTXSID70905098	4,4'-(p-Phenylenebis(methyleneamino))di-(isoxazolidin-3-one)	25683-71-0	I				H	L		H								I			I			4,4'-{1,4-Phenylenebis[(E)-methanylylidene-(E)-azanylylidene]}di(1,2-oxazolidin-3-one)	4,4â€²-[1,4-Phenylenebis(methylidynenitrilo)]bis[3-isoxazolidinone]	DTXSID70905098	25683-71-0	C14 H14 N4 O4	Not the top hit	No results	No results	Partial match	Full match	-3.36	302.1	301.093	0.684	1.52041e+07	48	0	0				4	0.0985878	0.0164942	0.763159	0.763159
DTXSID70935017	2-(2-Hydroxyethyl)-3a,4,7,7a-tetrahydro-1H-isoindole-1,3(2H)-dione	15458-48-7	M				L	L		H					H	H		L			L			2-(2-Hydroxyethyl)-3a,4,7,7a-tetrahydro-1H-isoindole-1,3(2H)-dione	2-(2-Hydroxyethyl)-3a,4,7,7a-tetrahydro-1H-isoindole-1,3(2H)-dione	DTXSID70935017	15458-48-7	C10 H13 N O3	Not the top hit	No results	No results	Partial match	Full match	0.81	195.09	194.082	10.894	6.57487e+06	616	0	0				4	0.15114	0.0981261	0.871861	0.871861
DTXSID70937379	1-(2,4-Dinitrophenyl)-2-(1-phenylethylidene)hydrazine	1677-87-8	M				H	L		H					H			VH			L			1-(2,4-Dinitrophenyl)-2-(1-phenylethylidene)hydrazine	1-(2,4-Dinitrophenyl)-2-(1-phenylethylidene)hydrazine	DTXSID70937379	1677-87-8	C14 H12 N4 O4	Not the top hit	No results	No results	Not the top hit	Full match	-3.56	300.085	299.078	0.684	2.40089e+07	68	0	0				4	0.102916	0.0213705	0.749709	0.749709
DTXSID70949634	2,2-Bis(hydroxymethyl)propane-1,3-diyl bis(2-methylprop-2-enoate)	26846-58-2													H									2,2-Bis(hydroxymethyl)propane-1,3-diyl bis(2-methylprop-2-enoate)	2,2-Bis(hydroxymethyl)propane-1,3-diyl bis(2-methylprop-2-enoate)	DTXSID70949634	26846-58-2	C13 H20 O6	Not the top hit	No results	No results	No match	Full match	0.98	272.126	271.119	0.688	3.62797e+06	1	0	0				4	0.422201	0.348253	0.822396	0.822396
DTXSID70959814	2-(3,4-Dihydroxyphenyl)-5-hydroxy-4-oxo-3,4-dihydro-2H-1-benzopyran-7-yl hexopyranoside	38965-51-4	M				H	H		H								VH			L			2-(3,4-Dihydroxyphenyl)-5-hydroxy-4-oxo-3,4-dihydro-2H-1-benzopyran-7-yl alpha-D-glucopyranoside	2-(3,4-Dihydroxyphenyl)-5-hydroxy-4-oxo-3,4-dihydro-2H-1-benzopyran-7-yl hexopyranoside	DTXSID70959814	38965-51-4	C21 H22 O11	Not the top hit	No results	No results	Partial match	Full match	1.04	450.117	449.109	0.687	8.69196e+06	33	0	0				4	0.643978	0.521662	0.614075	0.614075
DTXSID70970483	1-(4-Methylphenyl)nonadecane-1-sulfonic acid	55121-81-8	I				L	H		H								VH			L			1-(4-Methylphenyl)nonadecane-1-sulfonic acid	1-(4-Methylphenyl)nonadecane-1-sulfonic acid	DTXSID70970483	55121-81-8	C26 H46 O3 S	Full match	No results	No results	Partial match	Full match	0.21	438.317	437.31	14.335	3.89092e+07	3	0	0				4	0.961405	0.842296	0.827425	0.827425
DTXSID70976268	Propane-1,2-diyl bis(3-oxobutanoate)	6079-90-9	L				L	L		L								M			L			Propane-1,2-diyl bis(3-oxobutanoate)	Propane-1,2-diyl bis(3-oxobutanoate)	DTXSID70976268	6079-90-9	C11 H16 O6	Not the top hit	No results	No results	Not the top hit	Full match	0.99	244.095	243.088	0.684	1.32348e+07	134	0	0				4	0.669417	0.603086	0.82237	0.82237
DTXSID801005732	Propan-2-yl 3-acetyl-4-hydroxy-5-oxo-2-(2-oxopropyl)-2,5-dihydrofuran-2-carboxylate	85237-89-4	H				H	L		H								M			I			Propan-2-yl 3-acetyl-4-hydroxy-5-oxo-2-(2-oxopropyl)-2,5-dihydrofuran-2-carboxylate	Propan-2-yl 3-acetyl-4-hydroxy-5-oxo-2-(2-oxopropyl)-2,5-dihydrofuran-2-carboxylate	DTXSID801005732	85237-89-4	C13 H16 O7	Not the top hit	No results	No results	No match	Full match	0.98	284.09	283.083	0.689	2.11335e+07	5	0	0				4	0.266946	0.189747	0.772661	0.772661
DTXSID80210302	2-(2-Thienyl)ethyl methanesulphonate	61380-07-2	I				H	L		H								L			I	M		2-(Thiophen-2-yl)ethyl methanesulfonate	2-(2-Thienyl)ethyl methanesulphonate	DTXSID80210302	61380-07-2	C7 H10 O3 S2	Not the top hit	No results	No results	Partial match	Full match	-3.52	206.006	204.999	0.514	2.15414e+06	17	0	0				4	0.959373	0.903392	0.77638	0.77638
DTXSID80211536	Sulfuric acid, dibutyl ester	625-22-9	M				H	L		H								M			I	M		Dibutyl sulfate	Sulfuric acid, dibutyl ester	DTXSID80211536	625-22-9	C8 H18 O4 S	Full match	No results	No results	Full match	Full match	0.5	210.093	209.085	7.358	7.78396e+07	15	0	0				4	0.005044	0.947953	0.858093	0.858093
DTXSID80218949	Diethyl trioxopimelate	68854-18-2	L				L	L		L								M			L	M		Diethyl 2,4,6-trioxoheptanedioate	Diethyl trioxopimelate	DTXSID80218949	68854-18-2	C11 H14 O7	Not the top hit	No results	No results	Partial match	Full match	1.25	258.074	257.067	0.68	1.79936e+07	76	0	0				4	0.509851	0.439721	0.786105	0.786105
DTXSID8022400	3,3',4,4',5',7-Hexahydro-2-phenyl-4H-chromen-4-one	529-44-2	M				H	H		H								VH			L	I		3,5,7-Trihydroxy-2-(3,4,5-trihydroxyphenyl)-4H-1-benzopyran-4-one	3,3',4,4',5',7-Hexahydro-2-phenyl-4H-chromen-4-one	DTXSID8022400	529-44-2	C15 H10 O8	Full match	No results	No results	Partial match	Full match	1.02	318.038	317.031	6.201	4.09182e+06	21	0	0				4	0.877624	0.7912	0.682766	0.682766
DTXSID8022533	beta-Zearalenol	71030-11-0	L				L	H		H								VH			L			(3S,7S,11E)-7,14,16-Trihydroxy-3-methyl-3,4,5,6,7,8,9,10-octahydro-1H-2-benzoxacyclotetradecin-1-one	beta-Zearalenol	DTXSID8022533	71030-11-0	C18 H24 O5	Full match	No results	No results	Partial match	Full match	0.84	320.163	319.155	5.949	1.85103e+08	46	0	0				4	0.981264	0.894262	0.805146	0.805146
DTXSID8023688	Topiramate	97240-79-4	M	I	I	H	H	L	H	H	H	M	H		I	I	I	M			I	M		Topiramate	Topiramate	DTXSID8023688	97240-79-4	C12 H21 N O8 S	Full match	Full match	No results	Full match	Full match	1.11	339.099	338.092	7.676	2.88178e+06	7	2	0	50.8	88		2	0.729617	0.637469	0.720522	0.720522
DTXSID8025094	Di(2-methoxyethyl) phthalate	117-82-8	L		L		H	L	H	H								L		M	L	H		1,2-Benzenedicarboxylic acid, 1,2-bis(2-methoxyethyl) ester	Di(2-methoxyethyl) phthalate	DTXSID8025094	117-82-8	C14 H18 O6	Not the top hit	No results	No results	No match	Full match	0.93	282.111	281.103	0.686	1.02463e+07	99	0	0				4	0.307336	0.230674	0.795593	0.795593
DTXSID8040694	Butyl benzoate	136-60-7	M		L		L									H	H	L		L	L	H		Benzoic acid, butyl ester	Butyl benzoate	DTXSID8040694	136-60-7	C11 H14 O2	Full match	No results	No results	Partial match	Full match	-0.41	178.099	237.113	7.899	1.53334e+07	768	0	0				4	0.329575	0.281178	0.900438	0.900438
DTXSID8041248	2,5-Di-tert-butylbenzene-1,4-diol	88-58-4	M				VH									H		H	VH	M	H	VH		2,5-di-tert-Butylhydroquinone	2,5-Di-tert-butylbenzene-1,4-diol	DTXSID8041248	88-58-4	C14 H22 O2	Full match	Full match	No results	Full match	Full match	0.07	222.162	221.155	7.898	9.29714e+08	257	1	0	9.7	93.5		2	0.954424	0.894054	0.913926	0.913926
DTXSID8041292	Tetradecyl sulfate	4754-44-3					H		M							H				M	L	M		Myristyl sulfate	Tetradecyl sulfate	DTXSID8041292	4754-44-3	C14 H30 O4 S	Full match	Full match	No results	Full match	No results	0.76	294.187	293.179	11.369	3.87122e+07	7	2	0	9.9	97.4		2	0.263442	0.183498	0.858212	0.858212
DTXSID8042264	Pentaerythritol tetraacrylate	4986-89-4	I	I	I	I	VH		I	I	I	I	I	I	H	H	H	L		M	L	H		2-Propenoic acid, 1,1'-[2,2-bis[[(1-oxo-2-propen-1-yl)oxy]methyl]-1,3-propanediyl] ester	Pentaerythritol tetraacrylate	DTXSID8042264	4986-89-4	C17 H20 O8	Not the top hit	No results	No results	Partial match	Full match	0.57	352.116	411.13	0.691	2.12697e+07	47	0	0				4	0.617124	0.521439	0.72284	0.72284
DTXSID8050443	4-Dodecylbenzenesulfonic acid	121-65-3	M				L	H		H						H		L	VH	M	L	M		4-Dodecylbenzenesulfonic acid	4-Dodecylbenzenesulfonic acid	DTXSID8050443	121-65-3	C18 H30 O3 S	Full match	Full match	Full match	Partial match	Full match	0.52	326.192	325.184	11.41	2.62773e+08	18	3	1	10	99.8	86.8	2	0.950445	0.861805	0.827505	0.827505
DTXSID8063337	Phenazine, 5,10-dihydro-5-methyl-1,3-dinitro-	4177-31-5	H				H	L		H								VH			L	I		5-Methyl-1,3-dinitro-5,10-dihydrophenazine	Phenazine, 5,10-dihydro-5-methyl-1,3-dinitro-	DTXSID8063337	4177-31-5	C13 H10 N4 O4	Not the top hit	No results	No results	No match	Full match	-3.64	286.069	285.062	0.669	6.21519e+06	3	0	0				4	0.226563	0.148826	0.749736	0.749736
DTXSID80891650	3-{[2-(carboxymethoxy)ethoxy]methyl}heptanoic acid	NOCAS_891650	L				L	L		L								M			L			3-{[2-(Carboxymethoxy)ethoxy]methyl}heptanoic acid	3-{[2-(carboxymethoxy)ethoxy]methyl}heptanoic acid	DTXSID80891650	NOCAS_891650	C12 H22 O6	Full match	No results	No results	Partial match	Full match	0.9	262.142	261.135	4.592	1.57803e+07	99	0	0				4	0.537031	0.465796	0.849162	0.849162
DTXSID80928556	4,7,7-Trimethyl-3-oxo-2-oxabicyclo[2.2.1]heptane-1-carboxylic acid	13429-83-9	I				L	L		H					H			M			I			(-)-Camphanic acid	4,7,7-Trimethyl-3-oxo-2-oxabicyclo[2.2.1]heptane-1-carboxylic acid	DTXSID80928556	13429-83-9	C10 H14 O4	Full match	Full match	No results	Not the top hit	Full match	0.66	198.089	197.082	4.141	4.00989e+07	331	1	0	10	99.2		2	0.120972	0.0671426	0.868149	0.868149
DTXSID80930972	3-{[3,4-Dihydroxy-4-(hydroxymethyl)oxolan-2-yl]oxy}-1,8-dihydroxy-6-methylanthracene-9,10-dione	14101-04-3	M				H	H		H								VH			L			3-{[(2S,3R,4R)-3,4-Dihydroxy-4-(hydroxymethyl)oxolan-2-yl]oxy}-1,8-dihydroxy-6-methylanthracene-9,10-dione	3-{[3,4-Dihydroxy-4-(hydroxymethyl)oxolan-2-yl]oxy}-1,8-dihydroxy-6-methylanthracene-9,10-dione	DTXSID80930972	14101-04-3	C20 H18 O9	Full match	No results	No results	Partial match	Full match	0.38	402.095	401.088	6.487	2.0709e+07	17	0	0				4	0.099709	0.990443	0.646249	0.646249
DTXSID80967283	2-{2-[(Oxolan-2-yl)methoxy]ethoxy}ethan-1-ol	52814-38-7	L				L	L		L								L	M		L			2-{2-[(Oxolan-2-yl)methoxy]ethoxy}ethan-1-ol	2-{2-[(Oxolan-2-yl)methoxy]ethoxy}ethan-1-ol	DTXSID80967283	52814-38-7	C9 H18 O4	Full match	No results	No results	Partial match	Full match	0.98	190.121	189.113	4.631	9.19307e+06	98	0	0				4	0.231511	0.179847	0.908404	0.908404
DTXSID80969828	2,2'-[(4-Methyl-1,2-phenylene)bis(oxy)]diacetic acid	5458-76-4	M			H	L	L		H								M			L			2,2'-[(4-Methyl-1,2-phenylene)bis(oxy)]diacetic acid	2,2'-[(4-Methyl-1,2-phenylene)bis(oxy)]diacetic acid	DTXSID80969828	5458-76-4	C11 H12 O6	Not the top hit	No results	No results	Partial match	Full match	1.16	240.064	239.056	0.687	1.10963e+07	45	0	0				4	0.678211	0.612976	0.795609	0.795609
DTXSID80972857	Hexyl 5-hydroxy-3,4-dihydro-2H-pyrrole-2-carboxylate	57352-24-6	L				I	L		H								H			L			Hexyl 5-hydroxy-3,4-dihydro-2H-pyrrole-2-carboxylate	Hexyl 5-hydroxy-3,4-dihydro-2H-pyrrole-2-carboxylate	DTXSID80972857	57352-24-6	C11 H19 N O3	Full match	No results	No results	Partial match	Full match	0.87	213.137	212.129	4.457	4.74403e+06	272	0	0				4	0.01879	0.960872	0.898687	0.898687
DTXSID80986616	3-Hydroxy-2,2-bis(hydroxymethyl)propyl 5-hydroxy-4,4-bis(hydroxymethyl)pentanoate	67355-31-1	L				L	L		H								L			L			3-Hydroxy-2,2-bis(hydroxymethyl)propyl 5-hydroxy-4,4-bis(hydroxymethyl)pentanoate	3-Hydroxy-2,2-bis(hydroxymethyl)propyl 5-hydroxy-4,4-bis(hydroxymethyl)pentanoate	DTXSID80986616	67355-31-1	C12 H24 O8	Not the top hit	No results	No results	No match	Full match	1.08	296.147	295.14	0.688	2.90574e+06	30	0	0				4	0.204692	0.124216	0.816756	0.816756
DTXSID80992398	Tris[(oxiran-2-yl)methyl] benzene-1,3,5-tricarboxylate	7176-19-4	M			H	H	I		H					H	H		VH			I			Tris[(oxiran-2-yl)methyl] benzene-1,3,5-tricarboxylate	Tris[(oxiran-2-yl)methyl] benzene-1,3,5-tricarboxylate	DTXSID80992398	7176-19-4	C18 H18 O9	Not the top hit	No results	No results	No match	Full match	-0.18	378.095	377.088	0.686	8.92916e+06	12	0	0				4	0.337975	0.23523	0.672829	0.672829
DTXSID80994211	3-(Cyclohexylamino)-2-hydroxypropane-1-sulfonic acid	73463-39-5																					x	3-(Cyclohexylamino)-2-hydroxypropane-1-sulfonic acid	3-(Cyclohexylamino)-2-hydroxypropane-1-sulfonic acid	DTXSID80994211	73463-39-5	C9 H19 N O4 S	Not the top hit	No results	No results	Not the top hit	Full match	0.95	237.104	236.096	6.872	5.1781e+06	25	0	0				4	0.74766	0.683229	0.83895	0.83895
DTXSID90182586	4-Hydroxy-2,5,6-trichloroisophthalonitrile	28343-61-5	H				L	L		H								H	M	H	M	L		2,4,5-Trichloro-6-hydroxybenzene-1,3-dicarbonitrile	4-Hydroxy-2,5,6-trichloroisophthalonitrile	DTXSID90182586	28343-61-5	C8 H Cl3 N2 O	Full match	No results	No results	Partial match	Full match	0.69	245.916	244.908	7.661	1.8831e+07	4	0	0				4	0.47201	0.405184	0.641023	0.641023
DTXSID90199073	2-Oxocyclohexane-1,1,3,3-tetrapropionic acid	5107-67-5	L				L	L	M	H								H			L	I		3,3',3'',3'''-(2-Oxocyclohexane-1,1,3,3-tetrayl)tetrapropanoic acid	2-Oxocyclohexane-1,1,3,3-tetrapropionic acid	DTXSID90199073	5107-67-5	C18 H26 O9	Not the top hit	No results	No results	Not the top hit	Full match	-0.04	386.158	385.15	0.688	5.48574e+06	31	0	0				4	0.320508	0.215573	0.726477	0.726477
DTXSID90203760	2-((4,6-Bis(allyloxy)-1,3,5-triazin-2-yl)amino)ethanol	55250-85-6	M				L	L		H								M			L	M		2-({4,6-Bis[(prop-2-en-1-yl)oxy]-1,3,5-triazin-2-yl}amino)ethan-1-ol	2-((4,6-Bis(allyloxy)-1,3,5-triazin-2-yl)amino)ethanol	DTXSID90203760	55250-85-6	C11 H16 N4 O3	Not the top hit	No results	No results	Partial match	Full match	-4.72	252.121	251.114	3.065	6.97531e+06	59	0	0				4	0.615784	0.547272	0.839529	0.839529
DTXSID90207728	Xanthurenic acid	59-00-7	M				L	L		H					H			H			L	I		Xanthurenic acid	Xanthurenic acid	DTXSID90207728	59-00-7	C10 H7 N O4	Full match	Full match	No results	Full match	Full match	0.77	205.038	204.03	5.021	1.46816e+07	145	1	0	45	63.8		4	0.00025427	0.944537	0.808717	0.808717
DTXSID9022310	7,4'-Dihydroxyisoflavone	486-66-8	M				L	H		H	M							H	VH		L	M		Daidzein	Daidzein	DTXSID9022310	486-66-8	C15 H10 O4	Full match	Full match	No results	Full match	Full match	0.86	254.058	253.051	7.096	3.27262e+06	135	3	0	9.8	96.8		2	0.533611	0.464573	0.774442	0.774442
DTXSID9022445	Bis(4-hydroxyphenyl)methane	620-92-8	L				VH	H							H					M	L	H		Bis(4-hydroxyphenyl)methane	Bis(4-hydroxyphenyl)methane	DTXSID9022445	620-92-8	C13 H12 O2	Full match	Full match	No results	Partial match	Full match	0.65	200.084	199.077	9.522	3.01382e+06	231	1	0	46.8	73.5		2	0.0956737	0.0413024	0.860443	0.860443
DTXSID9035753	Ethyl 3-(N-butylacetamido)propionate	52304-36-6	L				H	L		L						H	H	M			L	M		Ethyl 3-(N-butylacetamido)propionate	Ethyl 3-(N-butylacetamido)propionate	DTXSID9035753	52304-36-6	C11 H21 N O3	Full match	No results	No results	Partial match	Full match	0.9	215.152	214.145	4.714	8.39523e+06	172	0	0				4	0.0144194	0.955953	0.912095	0.912095
DTXSID9041653	Methyl 3-methylorsellinate	4707-47-5					VH											L		M	L	VH		Benzoic acid, 2,4-dihydroxy-3,6-dimethyl-, methyl ester	Methyl 3-methylorsellinate	DTXSID9041653	4707-47-5	C10 H12 O4	Not the top hit	No results	No results	Partial match	Full match	1.07	196.074	255.088	0.683	1.83475e+07	527	0	0				4	0.12543	0.0721487	0.85483	0.85483
DTXSID90425006	8S-Hydroxy-4Z,6E,10Z-hexadecatrienoic acid	135271-51-1	L				L	L		H								H			L	M		Tetranor-12R-HETE	N/A	DTXSID90425006	135271-51-1	C16 H26 O3	Full match	Full match	No results	Not the top hit	Full match	0.76	266.188	265.181	10.968	5.15907e+06	140	2	0	41.8	39.4		4	0.543346	0.471011	0.891167	0.891167
DTXSID9044950	Exifone	52479-85-3	M				H								H							H		(2,3,4-Trihydroxyphenyl)(3,4,5-trihydroxyphenyl)methanone	Exifone	DTXSID9044950	52479-85-3	C13 H10 O7	Not the top hit	No results	No results	No match	Full match	0.68	278.043	277.036	0.685	8.47305e+06	1	0	0				4	0.279996	0.204439	0.732375	0.732375
DTXSID9045500	Florfenicol	73231-34-2	L				L	L		H			M					H	VH		L	I		Florfenicol	Florfenicol	DTXSID9045500	73231-34-2	C12 H14 Cl2 F N O4 S	Not the top hit	Full match	No results	Full match	Full match	0.27	357.001	355.993	6.59	6.70274e+06	2	1	0	67	87.8		2	0.453128	0.356116	0.601926	0.601926
DTXSID9045976	Dipyrocetyl	486-79-3	M												H							M		2,3-Bis(acetyloxy)benzoic acid	Dipyrocetyl	DTXSID9045976	486-79-3	C11 H10 O6	Not the top hit	No results	No results	No match	Full match	0.82	238.048	237.041	0.685	1.11416e+07	15	0	0				4	0.682507	0.617819	0.782125	0.782125
DTXSID90559517	4-[Cyclopropyl(hydroxy)methylidene]-3,5-dioxocyclohexane-1-carboxylic acid	143294-89-7	M				H	I		H								M			L	M		4-[Cyclopropyl(hydroxy)methylidene]-3,5-dioxocyclohexane-1-carboxylic acid	4-[Cyclopropyl(hydroxy)methylidene]-3,5-dioxocyclohexane-1-carboxylic acid	DTXSID90559517	143294-89-7	C11 H12 O5	Not the top hit	No results	No results	No match	Full match	1.13	224.069	283.083	0.686	2.11335e+07	14	0	0				4	0.842209	0.78132	0.818529	0.818529
DTXSID9061968	1,3-Benzenedicarboperoxoic acid	1786-87-4	M				I	L		L						H		I			I	L		Benzene-1,3-dicarboperoxoic acid	1,3-Benzenedicarboperoxoic acid	DTXSID9061968	1786-87-4	C8 H6 O6	Full match	No results	No results	Partial match	Full match	1.01	198.017	197.009	0.551	9.83658e+06	26	0	0				4	0.0489939	0.995184	0.79553	0.79553
DTXSID90659748	4,4'-(9H-Fluorene-9,9-diyl)bis(2-fluoroaniline)	127926-65-2	VH				L	H		H								VH			M	L		Benzenamine, 4,4'-(9H-fluoren-9-ylidene)bis[2-fluoro-	4,4'-(9H-Fluorene-9,9-diyl)bis(2-fluoroaniline)	DTXSID90659748	127926-65-2	C25 H18 F2 N2	Full match	No results	No results	Partial match	Full match	-3.94	384.142	383.135	0.687	1.5506e+07	3	0	0				4	0.325161	0.220773	0.713353	0.713353
DTXSID9066833	Acetamide, N-[7-hydroxy-8-[(2-hydroxy-5-nitrophenyl)azo]-1-naphthalenyl]-	22873-89-8	I				H	H		H								L	VH		L	L		N-{7-Hydroxy-8-[(2-hydroxy-5-nitrophenyl)diazenyl]naphthalen-1-yl}acetamide	Acetamide, N-[7-hydroxy-8-[(2-hydroxy-5-nitrophenyl)azo]-1-naphthalenyl]-	DTXSID9066833	22873-89-8	C18 H14 N4 O5	Not the top hit	No results	No results	No match	Full match	-3.16	366.095	365.088	0.689	2.03884e+07	10	0	0				4	0.457459	0.357976	0.686474	0.686474
DTXSID90960088	2,3-Di-O-acetyl-1,5-anhydro-4-deoxypent-4-enitol	3945-18-4	L				L	L		H								M			L			2,3-Di-O-acetyl-1,5-anhydro-4-deoxy-D-erythro-pent-4-enitol	2,3-Di-O-acetyl-1,5-anhydro-4-deoxypent-4-enitol	DTXSID90960088	3945-18-4	C9 H12 O5	Not the top hit	No results	No results	Partial match	Full match	0.87	200.069	199.061	0.687	7.77799e+06	72	0	0				4	0.0806121	0.0262449	0.845247	0.845247
DTXSID90962608	Methyl 2-O-methylhexopyranoside	4261-27-2	L				L	L		H								L			L			Methyl 2-O-methyl-D-altropyranoside	Methyl 2-O-methylhexopyranoside	DTXSID90962608	4261-27-2	C8 H16 O6	Not the top hit	No results	No results	Partial match	Full match	1.08	208.095	207.088	0.688	3.39206e+06	35	0	0				4	0.0271232	0.970575	0.862551	0.862551
			69	3	7	0	0	0	17	4	2	1	6	5	2	3	2	44	11	49	13	54		Nonanoic acid, 2,3-dioxo-	N/A	N/A	N/A	C9 H14 O4	Full match	No results	No results	Partial match	Full match	0.78	186.089	185.082	7.282	9.11888e+07	403	0	0				4	0.240229	0.189661	0.881565	0.881565
			16	1	7	22	44	53	11	125	4	1	13	3	41	38	21	45	6	5	5	30		2,6-Bis[(2-hydroxyethyl)amino]-3-nitrobenzonitrile	N/A	N/A	N/A	C11 H14 N4 O4	Not the top hit	Full match	No results	No match	Full match	-4.17	266.1	265.093	0.686	8.59868e+07	2	1	0	62.4	46.2		4	0.456218	0.383907	0.803263	0.803263
			9	6	2	6	43	0	0	0	0	0	0	0	0	3	7	43	18	6	1	10		NP-018661	N/A	N/A	N/A	C8 H16 O3	Full match	Full match	No results	Full match	Full match	1.05	160.11	159.103	4.076	6.05205e+07	361	1	0	6.8	35.1		4	0.519136	0.475627	0.931331	0.931331
		Summ	94	10	16	28	87	53	28	129	6	2	19	8	43	44	30	132	35	60	19	94		2-[(2S,4aR,8aS)-2-Hydroxy-4a-methyl-8-methylenedecahydro-2-naphthalenyl]acrylic acid	N/A	N/A	N/A	C15 H22 O3	Full match	Full match	No results	Partial match	Full match	0.77	250.157	249.15	7.384	5.18331e+07	342	7	0	57	92.7		2	0.671335	0.603356	0.877757	0.877757
		Total	205	205	205	205	205	205	205	205	205	205	205	205	205	205	205	205	205	205	205	205		Neoheptaneperoxoic acid, 1-methyl-1-phenylethyl ester	N/A	N/A	130097-36-8	C16 H24 O3	Full match	No results	No results	Partial match	Full match	0.8	264.173	263.165	8.953	4.38191e+07	171	0	0				4	0.547735	0.475948	0.877778	0.877778
			0.458537	0.0487805	0.0780488	0.136585	0.42439	0.258537	0.136585	0.629268	0.0292683	0.0097561	0.0926829	0.0390244	0.209756	0.214634	0.146341	0.643902	0.170732	0.292683	0.0926829	0.458537		(2E)-2-(hydroxymethyl)-3-[3-oxo-5-(propan-2-yl)-1,3,4,5,6,7-hexahydro-2-benzofuran-4-yl]prop-2-enoic acid	N/A	N/A	N/A	C15 H20 O5	Full match	Full match	No results	Partial match	Full match	0.83	280.131	279.124	3.929	3.67186e+07	181	2	0	72.9	88.9		2	0.347707	0.271583	0.818507	0.818507
																								1-(2,2-Dimethylpropanoyl)pyrrolidine-2-carboxylic acid	N/A	N/A	114525-92-7	C10 H17 N O3	Full match	Full match	No results	Partial match	Full match	0.75	199.121	198.114	5.077	3.65245e+07	274	1	0	62.9	65		4	0.142374	0.0882644	0.898651	0.898651
																								2-Propenoic acid, 2-methyl-, 1,1'-(2,2-dimethyl-1,3-propanediyl) ester	N/A	N/A	N/A	C13 H20 O4	Full match	No results	No results	Partial match	Full match	0.9	240.136	239.129	5.91	3.30047e+07	212	0	0				4	0.750198	0.684943	0.868237	0.868237
		HHE AMT Oral	HHE AMT Inhalation	HHE AMT Dermal	HHE Carcinogenicity	HHE Genotoxicity Mutagenicity	HHE Endocrine Disruption	HHE Reproductive	HHE Developmental	HHE Neurotoxicity Repeat Exposure	HHE Neurotoxicity Single Exposure	HHE Systemic toxicity Repeat Exposure	HHE Systemic toxicity Single Exposure	HHE Skin Sensitization	HHE Skin Irritation	HHE Eye Irritation	Ecotoxicity Acute Aquatic Toxicity	Ecotoxicity Chronic Aquatic Toxicity	Fate Persistence	Fate Bioaccumulation	Fate Exposure			Imino(methyl)phenyl-lambda~4~-sulfane 2,4,6-trimethylbenzenesulfonic acid	N/A	N/A	N/A	C9 H12 O3 S	Full match	Full match	Full match	Not the top hit	Full match	0.66	200.051	199.044	5.817	3.27274e+07	64	1	1	9.1	81.6	77.6	2	0.0629884	0.0086261	0.827467	0.827467
	NEG	94	10	16	28	87	53	28	129	6	2	19	8	43	44	30	132	35	60	19	94			NP-005196	N/A	N/A	N/A	C15 H22 O5	Not the top hit	Full match	No results	Not the top hit	Full match	1.02	282.147	281.14	5.697	2.89799e+07	81	4	0	67	89.3		2	0.343384	0.266713	0.831963	0.831963
	POS	119	9	12	17	92	56	28	145	6	6	29	7	43	56	34	166	70	86	32	138			NP-019855	N/A	N/A	N/A	C15 H18 O5	Not the top hit	Full match	No results	Partial match	Full match	0.92	278.116	277.108	6.009	2.48548e+07	122	1	0	55.5	43.3		4	0.352111	0.276535	0.805133	0.805133
		0.455128	0.0405983	0.0598291	0.0961538	0.382479	0.232906	0.119658	0.58547	0.025641	0.017094	0.102564	0.0320513	0.183761	0.213675	0.136752	0.636752	0.224359	0.311966	0.108974	0.495726			(3R)-8-hydroxy-3-(4-methoxyphenyl)-3,4-dihydro-1H-2-benzopyran-1-one	N/A	N/A	N/A	C16 H14 O4	Full match	Full match	No results	Partial match	Full match	0.81	270.089	269.082	4.758	2.46333e+07	385	2	0	41.5	36.8		4	0.405613	0.332218	0.787842	0.787842
																								(2S,3S,4R,5R)-5-[6-(Cyclopentylamino)-9H-purin-9-yl]-N-ethyl-3,4-dihydroxyoxolane-2-carboxamide (non-preferred name)	N/A	N/A	N/A	C17 H24 N6 O4	Not the top hit	No results	No results	Not the top hit	Full match	0.84	376.186	375.179	7.894	2.39461e+07	37	0	0				4	0.448145	0.34592	0.766164	0.766164
																								N2-[2-(2-Pyridyl)ethyl]-4-hydroxyquinazoline-2-carboxamide	N/A	N/A	N/A	C16 H14 N4 O2	Not the top hit	Full match	No results	No match	Not the top hit	-3.62	294.111	293.103	5.073	2.37311e+07	76	2	0	43.1	49.4		4	0.188104	0.108181	0.782203	0.782203
																								(1'S,2'S)-3',11'-dihydroxy-1',2',5'-trimethyl-8'-oxaspiro[oxirane-2,12'-tricyclo[7.2.1.0Â?,â·]dodecan]-5'-en-4'-one	N/A	N/A	N/A	C15 H20 O5	Not the top hit	Full match	No results	Partial match	Full match	0.82	280.131	279.124	7.609	1.67141e+07	181	2	0	66.7	68.2		4	0.347706	0.271582	0.818506	0.818506
																								NP-007966	N/A	N/A	N/A	C14 H22 O4	Full match	Full match	No results	Partial match	Full match	0.92	254.152	253.145	6.093	1.59476e+07	174	1	0	59.7	55.5		4	0.626594	0.55753	0.868253	0.868253
																								2-(2-pyridyl)-2-{2-[4-(trifluoromethoxy)phenyl]hydrazono}acetonitrile	N/A	N/A	N/A	C14 H9 F3 N4 O	Not the top hit	Full match	No results	No match	No match	4.53	306.074	305.067	5.352	1.57329e+07	21	2	0	66.2	73.7		2	0.0328438	0.94967	0.732464	0.732464
																								NP-015285	N/A	N/A	N/A	C21 H20 O9	Not the top hit	Full match	No results	Partial match	Full match	0.37	416.111	415.104	7.267	1.46343e+07	24	2	0	7.8	56.8		4	0.97609	0.863015	0.64625	0.64625
																								NP-018731	N/A	N/A	N/A	C22 H22 O10	Full match	Full match	No results	Partial match	Full match	0.62	446.122	445.114	6.463	1.29816e+07	26	1	0	42.1	41.7		4	0.688567	0.567337	0.623426	0.623426
																								ethyl 2-{4-[(2-cyanoethyl)(methyl)amino]benzylidene}hydrazine-1-carboxylate	N/A	N/A	N/A	C14 H18 N4 O2	Not the top hit	Full match	No results	No match	Not the top hit	-3.84	274.142	273.135	4.866	1.28629e+07	57	1	0	61.2	39.6		4	0.417841	0.343345	0.835813	0.835813
																								NP-019547	N/A	N/A	N/A	C17 H26 O5	Full match	Full match	No results	Partial match	Full match	1.02	310.178	309.171	8.02	1.05202e+07	28	1	0	7.5	50.7		4	0.0961718	0.0118831	0.831991	0.831991
																								NP-019636	N/A	N/A	N/A	C9 H8 O4	Full match	Full match	No results	Partial match	Not the top hit	0.97	180.042	179.035	3.82	9.64551e+06	175	4	0	43.4	51.4		4	0.253394	0.204469	0.841395	0.841395
																								(2S,3aS,7aS)-1-[(2S)-2-{[(2S)-1-Ethoxy-1-oxopentan-2-yl]amino}propanoyl]octahydro-1H-indole-2-carboxylic acid--2-methylpropan-2-amine (1/1) (non-preferred name)	N/A	N/A	N/A	C23 H43 N3 O5	Full match	No results	No results	No results	Full match	0.58	441.321	440.313	5.947	9.56294e+06	0	0	0				4	0.935229	0.815303	0.827742	0.827742
																								pyridine-2-carbaldehyde 2-(2-quinolyl)hydrazone	N/A	N/A	N/A	C15 H12 N4	Not the top hit	Full match	No results	No match	Not the top hit	-4.54	248.105	247.098	6.076	9.14495e+06	291	3	0	62.8	48		4	0.639709	0.572288	0.828033	0.828033
																								2-Propenoic acid, 2-methyl-, 1,1'-(oxydi-2,1-ethanediyl) ester	N/A	N/A	N/A	C12 H18 O5	Not the top hit	No results	No results	Not the top hit	Full match	1.13	242.116	241.108	0.689	3.80256e+06	191	0	0				4	0.709851	0.644058	0.845348	0.845348
																																													72
[truncated: 48 more columns]

## Sheet: Pos_NTA_Haz
DTXSID	CAS	Name	HHE AMT Oral	HHE AMT Inhalation	HHE AMT Dermal	HHE Carcinogenicity	HHE Genotoxicity Mutagenicity	HHE Endocrine Disruption	HHE Reproductive	HHE Developmental	HHE Neurotoxicity Repeat Exposure	HHE Neurotoxicity Single Exposure	HHE Systemic toxicity Repeat Exposure	HHE Systemic toxicity Single Exposure	HHE Skin Sensitization	HHE Skin Irritation	HHE Eye Irritation	Ecotoxicity Acute Aquatic Toxicity	Ecotoxicity Chronic Aquatic Toxicity	Fate Persistence	Fate Bioaccumulation	Fate Exposure		DTXSID	Name	PREFERRED_NAME	CASRN	Formula	Annot. Source: Predicted Compositions	Annot. Source: mzCloud Search	Annot. Source: mzVault Search	Annot. Source: ChemSpider Search	Annot. Source: MassList Search	Annot. DeltaMass [ppm]	Calc. MW	m/z	RT [min]	Area (Max.)	# ChemSpider Results	# mzCloud Results	# mzVault Results	mzCloud Best Match Confidence	mzCloud Best Match	mzVault Best Match	Confidence Level	Mass Defect: Kendrick MD [C2 F4]	Mass Defect: Kendrick MD [C2 F3 O]	Mass Defect: Kendrick MD [C2 H4]	Mass Defect: Kendrick MD [C3 H6]
DTXSID001009980	54549-27-8	Hexadecyl D-glucoside																					x	DTXSID001009980	Hexadecyl D-glucopyranoside	Hexadecyl D-glucoside	54549-27-8	C22 H44 O6	Full match	No results	No results	Partial match	Full match	-1.1	404.313	422.347	16.394	8.93286e+07	10	0	0				4	0.295778	0.185909	0.861882	0.861882
DTXSID001017335	1338925-20-4	Methyl 1-pentyl-1H-indole-3-carboxylate	M				L	L		L								H			L			DTXSID001017335	Methyl-1-pentyl-1H-indole-3-carboxylate	Methyl 1-pentyl-1H-indole-3-carboxylate	1338925-20-4	C15 H19 N O2	Full match	Full match	No results	Partial match	Full match	-1.05	245.141	246.149	8.103	1.41883e+08	301	2	0	8.5	70.3		2	0.705409	0.638794	0.867593	0.867593
DTXSID001030448	13849-08-6	Marmesin	M				H	L		H								H			I			DTXSID001030448	(2S)-2-(2-hydroxypropan-2-yl)-2H,3H,7H-furo[3,2-g]chromen-7-one	N/A	13849-08-6	C14 H14 O4	Full match	Full match	No results	Full match	Full match	-0.76	246.089	247.096	9.514	3.09859e+07	269	6	0	72.8	76.7		2	0.643693	0.57682	0.814235	0.814235
DTXSID0020232	58-08-2	Caffeine	H	H	L	I	VH	H	H	H	I	I	M	I	I	L	L	L	H	M	L	M		DTXSID0020232	Caffeine	Caffeine	58-08-2	C8 H10 N4 O2	Full match	Full match	Full match	Partial match	Full match	-1.06	194.08	195.087	6.061	1.25595e+08	134	3	1	88.4	99.1	81.1	2	0.151641	0.0989011	0.863457	0.863457
DTXSID00207072	5834-63-9	1,8,15,22-Tetraazacyclooctacosane-2,9,16,23-tetrone	M				L	L		H								H			L	I		DTXSID00207072	1,8,15,22-Tetraazacyclooctacosane-2,9,16,23-tetrone	1,8,15,22-Tetraazacyclooctacosane-2,9,16,23-tetrone	5834-63-9	C24 H44 N4 O4	Full match	No results	No results	Full match	Full match	-4.11	452.334	470.368	14.631	4.26339e+08	5	0	0				4	0.839658	0.716739	0.829315	0.829315
DTXSID00209112	6035-49-0	Dimethylfraxetin	M				H	L		H								M			I	I		DTXSID00209112	6,7,8-trimethoxy-2H-chromen-2-one	N/A	6035-49-0	C12 H12 O5	Full match	Full match	No results	Full match	Full match	-0.75	236.068	237.076	10.055	2.12415e+07	172	6	0	82.6	94.7		2	0.722542	0.658393	0.8047	0.8047
DTXSID0021757	78-27-3	1-Ethynylcyclohexanol	M		H		VH	L	H	M							H	L		M	L	VH		DTXSID0021757	Cyclohexanol, 1-ethynyl-	1-Ethynylcyclohexanol	78-27-3	C8 H12 O	Full match	No results	No results	Partial match	Full match	-1.37	124.089	125.096	15.255	2.04085e+07	469	0	0				4	0.855605	0.821885	0.950085	0.950085
DTXSID0022191	2455-24-5	Tetrahydrofurfuryl methacrylate	M				VH								H			M		M	L	H		DTXSID0022191	2-Propenoic acid, 2-methyl-, (tetrahydro-2-furanyl)methyl ester	Tetrahydrofurfuryl methacrylate	2455-24-5	C9 H14 O3	Full match	No results	No results	Partial match	Full match	-1.14	170.094	203.128	15.255	3.31702e+07	626	0	0				4	0.403915	0.357693	0.90417	0.90417
DTXSID0023169	138402-11-6	Irbesartan																				I		DTXSID0023169	Irbesartan	Irbesartan	138402-11-6	C25 H28 N6 O	Not the top hit	Full match	No results	No match	Not the top hit	-0.8	428.232	429.239	12.003	9.0189e+06	24	2	0	48.3	77		2	0.976876	0.860507	0.753947	0.753947
DTXSID0025078	2107-76-8	5,7-Dihydroxy-4-methylcoumarin	I				L	H		H								M			I	I		DTXSID0025078	5,7-Dihydroxy-4-methylcoumarin	5,7-Dihydroxy-4-methylcoumarin	2107-76-8	C10 H8 O4	Full match	Full match	No results	Not the top hit	Full match	-1.03	192.042	193.049	12.641	5.73563e+06	179	8	0	7.8	55.6		4	0.133785	0.0815993	0.827625	0.827625
DTXSID00297630	5184-64-5	NSC116966	I				L	H		H								VH			M	L		DTXSID00297630	mesityl (4-methylphenyl) sulfone	N/A	5184-64-5	C16 H18 O2 S	Not the top hit	Full match	No results	No match	Not the top hit	-0.34	274.103	275.11	4.44	6.08806e+07	2	2	0	7.1	42.6		4	0.378963	0.304478	0.79659	0.79659
DTXSID0034227	119515-38-7	Icaridin				L			M	M												L		DTXSID0034227	Picaridin	Icaridin	119515-38-7	C12 H23 N O3	Full match	No results	No results	Partial match	Full match	-1.14	229.168	230.175	10.346	5.03612e+07	161	0	0				4	0.890348	0.828073	0.91164	0.91164
DTXSID00352399	13297-58-0	5,5-dimethyl-3-(morpholin-4-yl)cyclohex-2-en-1-one	L				L	L		H								M			L	M		DTXSID00352399	5,5-dimethyl-3-morpholinocyclohex-2-en-1-one	N/A	13297-58-0	C12 H19 N O2	Full match	Full match	No results	Partial match	Full match	-1.15	209.141	210.149	4.722	6.95414e+07	302	2	0	9.4	88.4		2	0.06315	0.00631736	0.907808	0.907808
DTXSID0040701	77-93-0	Triethyl citrate	L	L	L		L	L	L	H			L					L		M	L	H		DTXSID0040701	1,2,3-Propanetricarboxylic acid, 2-hydroxy-, 1,2,3-triethyl ester	Triethyl citrate	77-93-0	C12 H20 O7	Full match	No results	No results	Partial match	Full match	-1.33	276.121	299.11	10.372	1.31232e+08	15	0	0				4	0.376792	0.301758	0.812216	0.812216
DTXSID0040751	35661-60-0	N-(9-Fluorenylmethoxycarbonyl)-L-leucine	I				L	H		H								VH			L	M		DTXSID0040751	N-{[(9H-Fluoren-9-yl)methoxy]carbonyl}-L-leucine	N-(9-Fluorenylmethoxycarbonyl)-L-leucine	35661-60-0	C21 H23 N O4	Full match	No results	No results	Partial match	Full match	-0.78	353.162	354.17	13.34	5.75098e+06	137	0	0				4	0.653143	0.557173	0.768088	0.768088
DTXSID0042111	19480-43-4	MCPA-butotyl	M				L	L		L								H			L	M		DTXSID0042111	MCPA-butotyl	MCPA-butotyl	19480-43-4	C15 H21 Cl O4	Full match	No results	No results	Full match	Full match	-2.79	300.112	301.119	0.523	7.37635e+06	7	0	0				4	0.129859	0.0483057	0.776892	0.776892
DTXSID0044814	28219-61-6	2-Ethyl-4-(2',2',3-trimethylcyclopent-3'-enyl)but-2-enol	L				L	H	L	H						H		VH	VH	M	H	M		DTXSID0044814	2-Buten-1-ol, 2-ethyl-4-(2,2,3-trimethyl-3-cyclopenten-1-yl)-	2-Ethyl-4-(2',2',3-trimethylcyclopent-3'-enyl)but-2-enol	28219-61-6	C14 H24 O	Full match	No results	No results	Partial match	Full match	-1.01	208.183	209.19	13.389	3.78874e+07	277	0	0				4	0.113845	0.0572733	0.950046	0.950046
DTXSID0046147	64204-55-3	Esaprazole	M				L	L		L								L			L	I		DTXSID0046147	N-Cyclohexyl-2-(piperazin-1-yl)acetamide	Esaprazole	64204-55-3	C12 H23 N3 O	Full match	No results	No results	Partial match	Full match	-0.71	225.184	226.191	4.498	1.10696e+07	50	0	0				4	0.946353	0.885161	0.932509	0.932509
DTXSID0047585	41519-23-7	(3Z)-Hex-3-en-1-yl 2-methylpropanoate	L		L		L	L		H								L		L	L	H		DTXSID0047585	(3Z)-Hex-3-en-1-yl 2-methylpropanoate	(3Z)-Hex-3-en-1-yl 2-methylpropanoate	41519-23-7	C10 H18 O2	Full match	No results	Invalid mass	Partial match	Full match	-1.24	170.13	171.138	12.474	2.99986e+07	1051	0	1			57.1	4	0.439922	0.393691	0.940498	0.940498
DTXSID0063442	4403-12-7	Triethylene glycol monotridecyl ether	L				VH	L		L								M	VH	M	M	M		DTXSID0063442	2-{2-[2-(Tridecyloxy)ethoxy]ethoxy}ethan-1-ol	Triethylene glycol monotridecyl ether	4403-12-07	C19 H40 O4	Full match	No results	No results	Partial match	Full match	-0.9	332.292	350.326	16.009	8.60999e+07	3	0	0				4	0.990451	0.900153	0.92132	0.92132
DTXSID00861411	83799-24-0	Fexofenadine	M				L	H		H								VH			L			DTXSID00861411	Fexofenadine	Fexofenadine	83799-24-0	C32 H39 N O4	Full match	Full match	No results	Full match	Full match	-0.82	501.288	502.295	10.409	6.35653e+07	9	2	0	88.1	99.1		2	0.306322	0.1701	0.727752	0.727752
DTXSID00878483	525-68-8	Galipine	H				H	L		H						H		VH	H		M			DTXSID00878483	2-[2-(3,4-Dimethoxyphenyl)ethyl]-4-methoxyquinoline	Galipine	525-68-8	C20 H21 N O3	Full match	No results	No results	Partial match	Full match	-0.6	323.152	324.159	12.598	6.01071e+06	177	0	0				4	0.940865	0.853051	0.791113	0.791113
DTXSID00887479	68683-30-7	Butanoic acid, 2-chloro-3-oxo-, 1-phenylethyl ester	M				L	L		H					H	H		VH			L			DTXSID00887479	1-Phenylethyl 2-chloro-3-oxobutanoate	Butanoic acid, 2-chloro-3-oxo-, 1-phenylethyl ester	68683-30-7	C12 H13 Cl O3	Not the top hit	No results	No results	Partial match	Full match	-0.75	240.055	241.062	11.558	3.17735e+06	110	0	0				4	0.669771	0.604537	0.787093	0.787093
DTXSID00887671	69777-64-6	Benzoic acid, 4-pentyl-, 4-[(2S)-2-methylbutyl]phenyl ester	L				L	H		H								L	VH		L			DTXSID00887671	4-[(2S)-2-Methylbutyl]phenyl 4-pentylbenzoate	Benzoic acid, 4-pentyl-, 4-[(2S)-2-methylbutyl]phenyl ester	69777-64-6	C23 H30 O2	Full match	No results	No results	Partial match	Full match	-0.84	338.224	339.232	12.403	1.2489e+07	32	0	0				4	0.863442	0.771532	0.846631	0.846631
DTXSID00891435	7143-09-1	Ecgonine methyl ester	M				L	L		H								L			I			DTXSID00891435	Ecgonine methyl ester	Ecgonine methyl ester	7143-09-01	C10 H17 N O3	Full match	Full match	No results	Full match	Full match	-0.94	199.121	200.128	10.56	5.09034e+07	274	1	0	41.1	51.1		4	0.142041	0.0879317	0.898315	0.898315
DTXSID00904317	17685-04-0	Ethyl glucuronide	L				L	L		H								L			L			DTXSID00904317	Ethyl beta-D-glucopyranosiduronic acid	Ethyl glucuronide	17685-04-0	C8 H14 O7	Full match	No results	No results	Partial match	Full match	-1	222.074	245.063	4.198	1.61965e+08	17	0	0				4	0.867038	0.806691	0.825761	0.825761
DTXSID00927642	13236-00-5	3-[(Oxiran-2-yl)methoxy]-2,2-bis{[(oxiran-2-yl)methoxy]methyl}propan-1-ol	M			H	H	I		H					H	H		H			I			DTXSID00927642	3-[(Oxiran-2-yl)methoxy]-2,2-bis{[(oxiran-2-yl)methoxy]methyl}propan-1-ol	3-[(Oxiran-2-yl)methoxy]-2,2-bis{[(oxiran-2-yl)methoxy]methyl}propan-1-ol	13236-00-5	C14 H24 O7	Full match	No results	No results	Partial match	Full match	-0.92	304.152	327.141	12.237	5.96115e+08	13	0	0				4	0.129637	0.0469855	0.812302	0.812302
DTXSID00936830	1635-20-7	3,11,17-Trihydroxy-16-methylpregnan-20-one	M				L	H		H								M	M		L			DTXSID00936830	(16R)-3beta,11alpha,17-Trihydroxy-16-methyl-5alpha-pregnan-20-one	3,11,17-Trihydroxy-16-methylpregnan-20-one	1635-20-7	C22 H36 O4	Not the top hit	No results	No results	Not the top hit	Full match	-0.59	364.261	365.268	13.944	1.9662e+07	31	0	0				4	0.64157	0.542584	0.854407	0.854407
DTXSID00953946	32074-56-9	5-Ethoxy-3-(ethoxycarbonyl)-3-hydroxy-5-oxopentanoic acid	L				L	L		H								L			L			DTXSID00953946	5-Ethoxy-3-(ethoxycarbonyl)-3-hydroxy-5-oxopentanoic acid	5-Ethoxy-3-(ethoxycarbonyl)-3-hydroxy-5-oxopentanoic acid	32074-56-9	C10 H16 O7	Full match	No results	No results	Partial match	Full match	-0.95	248.089	271.079	7.72	2.25529e+08	15	0	0				4	0.624162	0.556746	0.812347	0.812347
DTXSID00963686	46868-19-3	1-Phenyl-3,4,5,6-tetrahydro-1H-2,5-benzoxazocine	M				L	L		L								H			L			DTXSID00963686	Desmethyl nefopam	N/A	46868-19-3	C16 H17 N O	Full match	Full match	No results	Partial match	Full match	-0.78	239.131	240.138	12.046	1.4198e+07	296	3	0	41.8	55.2		4	0.754642	0.68966	0.863811	0.863811
																							x	DTXSID101020488	1-Dodecanaminium, N-(carboxymethyl)-N,N-dimethyl-, inner salt	Betaines, C12-18-alkyldimethyl	85736-48-7	C16 H33 N O2	Full match	No results	No results	Partial match	Full match	-0.81	271.251	272.258	9.223	4.31903e+06	65	0	0				4	0.555553	0.481842	0.948026	0.948026
DTXSID10148745	1088-56-8	Lumiflavin																				I		DTXSID10148745	7,8,10-Trimethylbenzo[g]pteridine-2,4(3H,10H)-dione	Lumiflavin	1088-56-8	C13 H12 N4 O2	Full match	No results	No results	Partial match	Full match	-0.86	256.096	257.103	10.156	4.41315e+06	115	0	0				4	0.551041	0.481449	0.809844	0.809844
DTXSID10152640	120-08-1	Scoparone	H				H	L	M	H								VH			I	L		DTXSID10152640	Scoparone	Scoparone	120-08-1	C11 H10 O4	Full match	Full match	No results	Full match	Full match	-1.3	206.058	207.065	9.834	2.65653e+07	278	2	0	64	56.7		4	0.0100954	0.954101	0.827555	0.827555
DTXSID10184168	30084-90-3	9H-fluorene-2-carboxaldehyde	I				H	H		H								VH			I	M		DTXSID10184168	9H-Fluorene-2-carbaldehyde	9H-fluorene-2-carboxaldehyde	30084-90-3	C14 H10 O	Full match	No results	No results	Partial match	Full match	-1.09	194.073	195.08	11.377	1.87563e+08	51	0	0				4	0.144497	0.0917595	0.85625	0.85625
DTXSID10185498	31611-18-4	2,2'-((3-(Dodecyloxy)propyl)imino)bisethanol	L				H	L		L					H	H		M	VH		L	M		DTXSID10185498	2,2'-{[3-(Dodecyloxy)propyl]azanediyl}di(ethan-1-ol)	2,2'-((3-(Dodecyloxy)propyl)imino)bisethanol	31611-18-4	C19 H41 N O3	Full match	No results	No results	Partial match	Full match	-0.65	331.308	332.316	11.998	4.34207e+06	6	0	0				4	0.0162948	0.926264	0.938485	0.938485
DTXSID10187492	3386-18-3	Nonaethylene glycol	L				VH													M	L	M		DTXSID10187492	3,6,9,12,15,18,21,24-Octaoxahexacosane-1,26-diol	Nonaethylene glycol	3386-18-3	C18 H38 O10	Not the top hit	No results	No results	Partial match	Full match	-1.29	414.246	415.253	16.071	2.34585e+08	5	0	0				4	0.129697	0.0171288	0.783408	0.783408
DTXSID10197571	486455-65-6	Dibutyl ethylhexanoyl glutamide	L				L	L		H								H			L	L		DTXSID10197571	N~1~,N~5~-Dibutyl-N~2~-(2-ethylhexanoyl)-L-glutamamide	Dibutyl ethylhexanoyl glutamide	486455-65-6	C21 H41 N3 O3	Not the top hit	No results	No results	Full match	Full match	-0.58	383.315	384.322	11.415	9.55729e+06	7	0	0				4	0.505664	0.401501	0.886556	0.886556
DTXSID10204698	5617-32-3	Heptaethylene glycol	L				VH	L		L								L	M	M	L	M		DTXSID10204698	PEG n7	Heptaethylene glycol	5617-32-3	C14 H30 O8	Not the top hit	Full match	No results	Full match	Full match	-1.37	326.194	327.201	16.06	4.77788e+08	1	1	0	96.4	99.2		2	0.952311	0.863671	0.829388	0.829388
DTXSID1020514	1643-20-5	N,N-Dimethyldodecylamine-N-oxide	M	I	L	I	L	L	M	L	I	I	L	I	L	VH	VH	H	VH	M	L	H		DTXSID1020514	1-Dodecanamine, N,N-dimethyl-, N-oxide	N,N-Dimethyldodecylamine-N-oxide	1643-20-5	C14 H31 N O	Full match	No results	No results	Partial match	Full match	-1.21	229.24	230.248	12.25	6.72956e+08	23	0	0				4	0.962382	0.900087	0.984315	0.984315
DTXSID1021116	62-44-2	Phenacetin	H	L	I	VH	VH	L		H		H	H		H	I	I	L	I	M	L	M		DTXSID1021116	Phenacetin	Phenacetin	62-44-2	C10 H13 N O2	Full match	Full match	No results	Full match	Full match	-1.18	179.094	180.102	7.293	7.30116e+06	923	5	0	45.9	58		4	0.314799	0.266131	0.894438	0.894438
DTXSID10222817	7250-87-5	1,3-Dimorpholinopropan-2-ol	M				L	H		L					H	H		L			L	I		DTXSID10222817	1,3-Bis(morpholin-4-yl)propan-2-ol	1,3-Dimorpholinopropan-2-ol	7250-87-5	C11 H22 N2 O3	Full match	No results	No results	Partial match	Full match	-0.92	230.163	231.17	4.685	9.9541e+06	96	0	0				4	0.875758	0.813213	0.905829	0.905829
DTXSID10230497	80680-05-3	Tivanidazole	L				H	L		H								M			L	I		DTXSID10230497	2-Ethyl-5-[(1E)-1-(1-methyl-5-nitro-1H-imidazol-2-yl)prop-1-en-2-yl]-1,3,4-thiadiazole	Tivanidazole	80680-05-3	C11 H13 N5 O2 S	Not the top hit	No results	No results	No match	Full match	-0.85	279.079	280.086	8.987	1.04895e+07	7	0	0				4	0.305619	0.229781	0.767135	0.767135
DTXSID1025649	2531-84-2	2-Methylphenanthrene	M				H	H		H								L	VH		M	M		DTXSID1025649	Phenanthrene, 2-methyl-	2-Methylphenanthrene	2531-84-2	C15 H12	Full match	No results	No results	Partial match	Full match	-1.03	192.094	193.101	13.392	6.20421e+06	30	0	0				4	0.184913	0.132713	0.879208	0.879208
DTXSID1025693	607-91-0	Myristicin	L				VH	L		H								VH			L	H		DTXSID1025693	4-methoxy-6-(prop-2-en-1-yl)-2H-1,3-benzodioxole	Myristicin	607-91-0	C11 H12 O3	Full match	Full match	No results	Partial match	Full match	-1.05	192.078	193.086	10.165	1.4462e+07	654	3	0	73.6	77.9		2	0.169805	0.117609	0.863965	0.863965
DTXSID1025930	83-26-1	Pindone	VH	I	I	I	L	L	I	H		I	H	I	I	I	I	VH	VH	M	L	H		DTXSID1025930	Pindone	Pindone	83-26-1	C14 H14 O3	Full match	Full match	Invalid mass	Not the top hit	Full match	-0.79	230.094	231.101	11.89	2.25604e+07	303	6	1	45.8	72.8	69	2	0.807722	0.745195	0.837186	0.837186
DTXSID1027970	31906-04-4	4-(4-Hydroxy-4-methylpentyl)cyclohex-3-ene-1-carbaldehyde	VH		VH		VH	L		H			L		H			L		M	L	H		DTXSID1027970	3-Cyclohexene-1-carboxaldehyde, 4-(4-hydroxy-4-methylpentyl)-	4-(4-Hydroxy-4-methylpentyl)cyclohex-3-ene-1-carbaldehyde	31906-04-4	C13 H22 O2	Full match	No results	No results	Partial match	Full match	-0.93	210.162	211.169	12.746	8.06429e+07	406	0	0				4	0.0734559	0.016346	0.927114	0.927114
DTXSID1029122	93-97-0	Benzoic anhydride					VH								H			H		M	L	H		DTXSID1029122	Benzoic acid, 1,1'-anhydride	Benzoic anhydride	93-97-0	C14 H10 O3	Full match	No results	No results	Partial match	Full match	-0.98	226.063	209.059	10.416	3.73733e+08	124	0	0				4	0.81644	0.755009	0.810348	0.810348
DTXSID1038743	136-85-6	5-Methyl-1H-benzotriazole	M		I		VH											M	M	M	L	M		DTXSID1038743	5-Methylbenzotriazole	5-Methyl-1H-benzotriazole	136-85-6	C7 H7 N3	Full match	Full match	Invalid mass	Partial match	Full match	-1.27	133.064	134.071	8.022	4.59567e+07	178	4	1	10	99.7	75.8	2	0.741605	0.705446	0.915248	0.915248
DTXSID1040245	56038-13-2	Sucralose							M	L			L			H						M		DTXSID1040245	1,6-Dichloro-1,6-dideoxy-beta-D-fructofuranosyl 4-chloro-4-deoxy-alpha-D-galactopyranoside	Sucralose	56038-13-2	C12 H19 Cl3 O8	Not the top hit	No results	No results	Partial match	Full match	-0.88	396.014	419.003	6.429	1.28878e+07	3	0	0				4	0.0791027	0.971489	0.572007	0.572007
DTXSID1040297	556-22-9	Glyodin acetate	L																			M		DTXSID1040297	Glyodin	Glyodin acetate	556-22-9	C22 H44 N2 O2	Full match	No results	No results	Partial match	Full match	-0.55	368.34	369.347	12.514	1.03502e+07	17	0	0				4	0.679968	0.579874	0.928782	0.928782
DTXSID1041847	109-43-3	Dibutyl decanedioate	L	I	L		L		M				M					H		L	L	H		DTXSID1041847	Dibutyl sebacate	Dibutyl decanedioate	109-43-3	C18 H34 O4	Full match	Full match	No results	Full match	Full match	-0.7	314.245	315.253	15.246	1.09249e+07	132	3	0	63.5	54.7		4	0.122907	0.0375129	0.894599	0.894599
DTXSID1044354	102-79-4	N-Butyldiethanolamine	L				VH	L		H					H	VH	VH	L		M	L	VH		DTXSID1044354	Ethanol, 2,2'-(butylimino)bis-	N-Butyldiethanolamine	102-79-4	C8 H19 N O2	Full match	No results	No results	Partial match	Full match	-1.61	161.141	162.149	0.916	2.23671e+09	42	0	0				4	0.540097	0.496308	0.961387	0.961387
DTXSID1044774	105-95-3	1,4-Dioxacycloheptadecane-5,17-dione	L	I	I	I	L	L	I	L	I	I	I	I	I	M	H	H	VH	M	H	H		DTXSID1044774	1,4-Dioxacycloheptadecane-5,17-dione	1,4-Dioxacycloheptadecane-5,17-dione	105-95-3	C15 H26 O4	Not the top hit	No results	Invalid mass	Partial match	Full match	-0.66	270.183	271.19	12.878	4.05249e+07	112	0	1			61.5	4	0.498186	0.424766	0.88124	0.88124
DTXSID1045166	137-58-6	Lidocaine	H	M	M	H	H	L		H	H	H	H	H	H	H	H	L		H	L	M		DTXSID1045166	Lidocaine	Lidocaine	137-58-6	C14 H22 N2 O	Full match	Full match	No results	Full match	Full match	-1.09	234.173	235.18	5.939	1.78935e+07	211	1	0	9.6	92.8		2	0.846037	0.782402	0.911478	0.911478
DTXSID1051931	2571-88-2	N,N-Dimethyloctadecylamine N-oxide	H	I	I	I	L	L	I	L	I	I	I	I	I	I	I	H		M	L	M		DTXSID1051931	1-Octadecanamine, N,N-dimethyl-, N-oxide	N,N-Dimethyloctadecylamine N-oxide	2571-88-2	C20 H43 N O	Full match	No results	No results	Partial match	Full match	-0.67	313.334	314.342	14.832	1.86881e+07	9	0	0				4	0.220726	0.13558	0.984381	0.984381
DTXSID1058632	3055-95-6	3,6,9,12,15-Pentaoxaheptacosan-1-ol	L				VH	H		L								M	VH	M	L	M		DTXSID1058632	3,6,9,12,15-Pentaoxaheptacosan-1-ol	3,6,9,12,15-Pentaoxaheptacosan-1-ol	3055-95-6	C22 H46 O6	Full match	No results	No results	Partial match	Full match	-1.26	406.329	424.363	15.703	2.49943e+09	5	0	0				4	0.291331	0.180914	0.875213	0.875213
DTXSID1058769	59-31-4	2(1H)-Quinolinone	M				L	L		H						H	H	L			L	I		DTXSID1058769	2-Hydroxyquinoline	2(1H)-Quinolinone	59-31-4	C9 H7 N O	Full match	Full match	No results	Partial match	Full match	-1.37	145.053	146.06	6.555	1.13277e+07	135	3	0	9.9	97.2		2	0.611213	0.571796	0.890598	0.890598
DTXSID1062833	3077-37-0	N,N-Bis(2-hydroxyethyl)nonanamide	L				VH	L		L					H	H		M		M	L	L		DTXSID1062833	N,N-Bis(2-hydroxyethyl)nonanamide	N,N-Bis(2-hydroxyethyl)nonanamide	3077-37-0	C13 H27 N O3	Full match	No results	No results	Partial match	Full match	-0.83	245.199	246.206	9.314	3.98353e+07	13	0	0				4	0.762406	0.695775	0.925097	0.925097
DTXSID1064740	7545-23-5	N,N-Bis(2-hydroxyethyl)tetradecanamide	L				VH	L		L					H	H		L		M	L	L		DTXSID1064740	N,N-Bis(2-hydroxyethyl)tetradecanamide	N,N-Bis(2-hydroxyethyl)tetradecanamide	7545-23-5	C18 H37 N O3	Full match	No results	No results	Partial match	Full match	-0.94	315.277	316.284	14.572	1.29857e+07	26	0	0				4	0.144215	0.0585413	0.925006	0.925006
DTXSID10881089	507442-49-1	Galaxolidone	M				L	H		H								VH			M			DTXSID10881089	Galaxolidone	Galaxolidone	507442-49-1	C18 H24 O2	Full match	Full match	Invalid mass	Not the top hit	Full match	-0.57	272.177	273.185	14.63	6.37937e+07	152	4	1	55	88.4	51.4	2	0.472913	0.398951	0.873559	0.873559
DTXSID10893682	78350-78-4	Isopropyl-sec-butyl peroxydicarbonate	M				VH	L		L								I		M	L			DTXSID10893682	Peroxydicarbonic acid, C-(1-methylethyl) C'-(1-methylpropyl) ester	Isopropyl-sec-butyl peroxydicarbonate	78350-78-4	C9 H16 O6	Full match	No results	No results	Partial match	Full match	-1.41	220.094	221.102	5.138	1.08256e+08	54	0	0				4	0.907352	0.847543	0.848618	0.848618
DTXSID10904343	516-42-7	Cortolone	M				L	H		H								M			L			DTXSID10904343	(20S)-3alpha,17,20,21-Tetrahydroxy-5beta-pregnan-11-one	Cortolone	516-42-7	C21 H34 O5	Not the top hit	No results	No results	Partial match	Full match	-0.53	366.24	384.274	15.414	6.48904e+07	40	0	0				4	0.601187	0.501664	0.831482	0.831482
DTXSID201002130	817-01-6	3,3'-(Dodecylazanediyl)di(propane-1,2-diol)	L				L	L		L					H	H		VH			L			DTXSID201002130	3,3'-(Dodecylazanediyl)di(propane-1,2-diol)	3,3'-(Dodecylazanediyl)di(propane-1,2-diol)	817-01-6	C18 H39 N O4	Not the top hit	No results	No results	Partial match	Full match	-0.91	333.288	334.295	10.835	2.6349e+07	2	0	0				4	0.975804	0.885236	0.915451	0.915451
DTXSID201016921	802286-83-5	Dibutylone	M				L	L		H								M			L			DTXSID201016921	Dibutylone	Dibutylone	802286-83-5	C13 H17 N O3	Full match	Full match	No results	Partial match	Full match	-0.78	235.121	236.128	5.422	2.05754e+07	538	7	0	64.4	58.1		4	0.784321	0.720428	0.85812	0.85812
DTXSID20157601	1325-85-5	alpha,alpha-Bis[4-(dimethylamino)phenyl]-4-(methylphenylamino)-1-naphthalenemethanol	M				VH	H		H								H	VH	VH	H	I		DTXSID20157601	Bis[4-(dimethylamino)phenyl]{4-[methyl(phenyl)amino]naphthalen-1-yl}methanol	alpha,alpha-Bis[4-(dimethylamino)phenyl]-4-(methylphenylamino)-1-naphthalenemethanol	1325-85-5	C34 H35 N3 O	Not the top hit	No results	No results	Partial match	Full match	0.93	501.278	502.286	8.995	6.20308e+06	1	0	0				4	0.297392	0.161173	0.718743	0.718743
DTXSID20203278	548-39-0	Phenalen-1-one																	H			M		DTXSID20203278	1H-Phenalen-1-one	Phenalen-1-one	548-39-0	C13 H8 O	Full match	No results	No results	Partial match	Full match	-1.04	180.057	181.065	10.424	6.12744e+07	16	0	0				4	0.26814	0.219211	0.856273	0.856273
DTXSID20211292	6224-99-3	Dodecanediamide													H			VH				M		DTXSID20211292	Dodecanediamide	Dodecanediamide	6224-99-3	C12 H24 N2 O2	Full match	No results	No results	Partial match	Full match	-1.08	228.184	229.191	7.622	1.19769e+08	179	0	0				4	0.916126	0.854119	0.928739	0.928739
DTXSID2021442	83480-29-9	Voglibose	L				L	L		L								L			I	I		DTXSID2021442	(1S,2S,3R,4S,5S)-5-[(1,3-Dihydroxypropan-2-yl)amino]-1-(hydroxymethyl)cyclohexane-1,2,3,4-tetrol	Voglibose	83480-29-9	C10 H21 N O7	Not the top hit	No results	No results	Partial match	Full match	-0.78	267.132	268.139	4.198	7.80136e+06	3	0	0				4	0.477171	0.40458	0.833311	0.833311
DTXSID2021995	134-62-3	DEET	M	H	L	I	L		H	M	I		M		I	H	H	M	M	M	L	L		DTXSID2021995	DEET	DEET	134-62-3	C12 H17 N O	Full match	Full match	No results	Full match	Full match	-1.11	191.131	192.138	11.307	1.99578e+08	596	10	0	95.8	98.9		2	0.23158	0.179641	0.917382	0.917382
DTXSID2021999	141-28-6	Diethyl hexanedioate	L				VH	H		L								M		M	L	M		DTXSID2021999	Hexanedioic acid, 1,6-diethyl ester	N/A	141-28-6	C10 H18 O4	Full match	No results	No results	Partial match	Full match	-1.13	202.12	203.128	10.774	3.91491e+07	269	0	0				4	0.111859	0.0569347	0.89459	0.89459
DTXSID2023195	84057-84-1	Lamotrigine	H				L	L		H								H			L	M		DTXSID2023195	Lamotrigine	Lamotrigine	84057-84-1	C9 H7 Cl2 N5	Full match	Full match	No results	Full match	Full match	-0.82	255.008	256.015	6.847	5.87714e+07	17	1	0	10	99.9		2	0.47369	0.404394	0.722896	0.722896
DTXSID20232821	83929-53-7	1-(4-Piperidyl)acetone hydrochloride																				M		DTXSID20232821	1-(Piperidin-4-yl)propan-2-one--hydrogen chloride (1/1)	1-(4-Piperidyl)acetone hydrochloride	83929-53-7	C8 H16 Cl N O	Full match	No results	No results	Partial match	Full match	-1.35	177.092	178.099	9.968	4.38498e+06	44	0	0				4	0.332084	0.283961	0.89406	0.89406
DTXSID2023309	51384-51-1	Metoprolol	M				L	L		H						H		H			L	I		DTXSID2023309	Metoprolol	Metoprolol	51384-51-1	C15 H25 N O3	Full match	Full match	Invalid mass	Full match	Full match	-1.18	267.183	268.19	7.086	1.96071e+07	78	2	2	98.4	99	86.5	2	0.528194	0.455589	0.884789	0.884789
DTXSID20239658	938-55-6	N(6),N(6)-Dimethyladenine	M				H	L		H								M	M		L	I		DTXSID20239658	N,N-dimethyl-9H-purin-6-amine	N/A	938-55-6	C7 H9 N5	Full match	Full match	No results	Partial match	Full match	-1.26	163.086	164.093	3.325	6.83359e+07	60	3	0	9.9	98.4		2	0.465047	0.42073	0.903486	0.903486
DTXSID20240688	94133-93-4	N,N-Bis(hydroxymethyl)docosanamide	L				L	L		H								VH			L	M		DTXSID20240688	N,N-Bis(hydroxymethyl)docosanamide	N,N-Bis(hydroxymethyl)docosanamide	94133-93-4	C24 H49 N O3	Full match	No results	No results	Partial match	Full match	-0.8	399.371	400.378	14.162	2.23167e+07	10	0	0				4	0.402471	0.293945	0.924982	0.924982
DTXSID2024953	102-81-8	2-N-Dibutylaminoethanol	M		M		VH	L		H			M		H	VH		L		L	L	H		DTXSID2024953	Ethanol, 2-(dibutylamino)-	2-N-Dibutylaminoethanol	102-81-8	C10 H23 N O	Full match	No results	No results	Partial match	Full match	-1.7	173.178	174.185	8.574	6.31908e+07	36	0	0				4	0.456844	0.409784	0.984297	0.984297
DTXSID2026789	108-32-7	Propylene carbonate	L	I	L	I	L	L	L	L	I	I	L	I	I	L	H	L	L	M	L	H		DTXSID2026789	1,3-Dioxolan-2-one, 4-methyl-	Propylene carbonate	108-32-7	C4 H6 O3	Full match	No results	No results	Partial match	Full match	-2.58	102.031	103.039	5.862	1.29885e+08	88	0	0				4	0.0175688	0.989843	0.917501	0.917501
DTXSID20276220	43021-26-7	(-)-Methylecgonidine	I				H	L		H								M			I			DTXSID20276220	Anhydroecgonine Methyl Ester	(-)-Methylecgonidine	43021-26-7	C10 H15 N O2	Full match	No results	No results	Partial match	Full match	-1.28	181.11	182.117	13.338	3.20932e+07	459	0	0				4	0.310398	0.261183	0.907816	0.907816
DTXSID2029660	3332-27-2	N,N-Dimethyl-1-tetradecanamine N-oxide	M	I	L	I	L	L	H	L	I	I	I	I	I	I	VH	VH	VH	M	L	H		DTXSID2029660	1-Tetradecanamine, N,N-dimethyl-, N-oxide	N,N-Dimethyl-1-tetradecanamine N-oxide	3332-27-2	C16 H35 N O	Full match	No results	No results	Partial match	Full match	-1.13	257.272	258.279	13.288	1.15971e+08	18	0	0				4	0.715128	0.645216	0.984302	0.984302
DTXSID2032631	77732-09-3	Oxadixyl	M	I	L	H	L	L		H								L			L	M		DTXSID2032631	Oxadixyl	Oxadixyl	77732-09-3	C14 H18 N2 O4	Full match	No results	No results	Full match	Full match	-0.89	278.126	279.134	5.629	3.43863e+07	166	0	0				4	0.362734	0.287155	0.815851	0.815851
DTXSID2040236	501-30-4	Kojic acid	M			H							H									L		DTXSID2040236	Kojic acid	Kojic acid	501-30-4	C6 H6 O4	Full match	Full match	No results	Full match	Full match	-1.27	142.026	143.034	7.716	4.50398e+07	84	2	0	37.9	31.2		4	0.615145	0.576551	0.86784	0.86784
DTXSID2043793	543-24-8	Aceturic Acid	M				VH	L		H								L		L	L	L		DTXSID2043793	N-Acetylglycine	Aceturic Acid	543-24-8	C4 H7 N O3	Full match	No results	No results	Partial match	Full match	-1.39	117.042	118.05	7.647	5.48752e+06	71	0	0				4	0.879408	0.847602	0.911739	0.911739
DTXSID2047644	119-65-3	Isoquinoline	H	I	H	I	L	H	I	L	I	I	H	I	I	I	I	M	M	M	L	H		DTXSID2047644	Isoquinoline	Isoquinoline	119-65-3	C9 H7 N	Full match	Full match	No results	Not the top hit	Full match	-1.27	129.058	130.065	4.439	4.17874e+07	33	4	0	10	99.5		2	0.77527	0.7402	0.913578	0.913578
DTXSID2048791	145918-75-8	Troxacitabine	I				L	L		H								L			L	I		DTXSID2048791	4-Amino-1-[(2S,4R)-2-(hydroxymethyl)-1,3-dioxolan-4-yl]pyrimidin-2(1H)-one	Troxacitabine	145918-75-8	C8 H11 N3 O4	Not the top hit	No results	No results	Partial match	Full match	-1.16	213.075	214.082	0.62	1.28492e+06	89	0	0				4	0.957436	0.899535	0.836787	0.836787
DTXSID2052281	611-59-6	1,7-Dimethylxanthine	M				VH	L		H								L		M	L	M		DTXSID2052281	Paraxanthine	1,7-Dimethylxanthine	611-59-6	C7 H8 N4 O2	Full match	Full match	Full match	Partial match	Full match	-1.12	180.065	181.072	4.925	1.40046e+07	110	3	4	76.4	96	66.6	2	0.275265	0.226333	0.863461	0.863461
DTXSID20575669	18554-67-1	3,6,9,12,15,18,21,24,27,30-Decaoxatetracontan-1-ol	L				VH	I		I								L		H	L	M		DTXSID20575669	3,6,9,12,15,18,21,24,27,30-Decaoxatetracontan-1-ol	3,6,9,12,15,18,21,24,27,30-Decaoxatetracontan-1-ol	18554-67-1	C30 H62 O11	Not the top hit	No results	No results	Full match	Full match	-0.75	598.429	616.463	14.308	3.17157e+08	1	0	0				4	0.482321	0.319702	0.760552	0.760552
DTXSID2058629	2615-15-8	Hexaethylene glycol	L				VH	L		L								L	M	M	L	M		DTXSID2058629	PEG n6	Hexaethylene glycol	2615-15-8	C12 H26 O7	Full match	Full match	No results	Full match	Full match	-1.48	282.167	283.175	16.058	5.33864e+08	2	1	0	100	99.7		2	0.363604	0.286927	0.852363	0.852363
DTXSID2063212	3860-63-7	C.I. Disperse Blue 26				H												H	VH		H	M		DTXSID2063212	Disperse blue 26	N/A	3860-63-7	C16 H14 N2 O4	Not the top hit	Full match	No results	No match	Full match	3.3	298.096	299.104	0.523	1.19516e+07	21	2	0	7.6	52		4	0.134227	0.0532214	0.763481	0.763481
DTXSID2068470	45267-19-4	Tetradecanamide, N-[3-(dimethylamino)propyl]-	L				VH	L		L						H		VH		M	M	H		DTXSID2068470	N-[3-(Dimethylamino)propyl]tetradecanamide	Tetradecanamide, N-[3-(dimethylamino)propyl]-	45267-19-4	C19 H40 N2 O	Full match	No results	No results	Partial match	Full match	-0.76	312.314	313.321	16.25	3.94708e+06	14	0	0				4	0.210438	0.125569	0.965093	0.965093
DTXSID20862309	621-56-7	3-(Diethylamino)-1,2-propanediol	L				VH	L		H						H		L		M	L			DTXSID20862309	1,2-Propanediol, 3-(diethylamino)-	3-(Diethylamino)-1,2-propanediol	621-56-7	C7 H17 N O2	Full match	No results	No results	Partial match	Full match	-1.13	147.126	148.133	0.701	3.73107e+07	46	0	0				4	0.663809	0.623828	0.96148	0.96148
DTXSID20869939	144412-49-7	Lamifiban	I				L	I		H								I			I			DTXSID20869939	({1-[N-(4-Carbamimidoylbenzoyl)-L-tyrosyl]piperidin-4-yl}oxy)acetic acid	Lamifiban	144412-49-7	C24 H28 N4 O6	Not the top hit	No results	No results	No match	Full match	-1.46	468.2	469.207	7.393	7.75424e+06	2	0	0				4	0.547807	0.420577	0.677403	0.677403
DTXSID20883690	1541-66-8	2-Propanol, 1,1'-(dodecylimino)bis-	L				L	H		L					H	H		VH			L			DTXSID20883690	1,1'-(Dodecylazanediyl)di(propan-2-ol)	2-Propanol, 1,1'-(dodecylimino)bis-	1541-66-8	C18 H39 N O2	Full match	No results	No results	Partial match	Full match	-0.48	301.298	302.305	12.968	3.93801e+06	10	0	0				4	0.304008	0.222133	0.961501	0.961501
DTXSID20944457	21850-39-5	Di-tert-butyl 2,2,4-trimethylhexanediperoxoate	L				L	L		L								I			M			DTXSID20944457	Di-tert-butyl 2,2,4-trimethylhexanediperoxoate	Di-tert-butyl 2,2,4-trimethylhexanediperoxoate	21850-39-5	C17 H32 O6	Not the top hit	No results	No results	Full match	Full match	-0.63	332.22	315.216	13.085	2.48991e+07	22	0	0				4	0.918491	0.828212	0.848718	0.848718
DTXSID20957209	35816-89-8	1-[4-Hydroxy-3-(3-methylbut-2-en-1-yl)phenyl]ethan-1-one	M				L	H		H								H			L			DTXSID20957209	1-[4-hydroxy-3-(3-methylbut-2-en-1-yl)phenyl]ethan-1-one	1-[4-Hydroxy-3-(3-methylbut-2-en-1-yl)phenyl]ethan-1-one	35816-89-8	C13 H16 O2	Full match	Full match	No results	Partial match	Full match	-1.28	204.115	205.122	10.379	7.36577e+07	616	1	0	41.7	35		4	0.0865292	0.0310625	0.886852	0.886852
DTXSID20968532	53759-83-4	4,6-Diamino-2,3-dihydroxycyclohexyl 4-O-(3-amino-6-{[(1-hydroxyethylidene)amino]methyl}-3,4-dihydro-2H-pyran-2-yl)-3-deoxy-4-C-methyl-3-(methylamino)pentopyranoside	I				L	I		H								L			L			DTXSID20968532	4,6-Diamino-2,3-dihydroxycyclohexyl 4-O-(3-amino-6-{[(1-hydroxyethylidene)amino]methyl}-3,4-dihydro-2H-pyran-2-yl)-3-deoxy-4-C-methyl-3-(methylamino)pentopyranoside	4,6-Diamino-2,3-dihydroxycyclohexyl 4-O-(3-amino-6-{[(1-hydroxyethylidene)amino]methyl}-3,4-dihydro-2H-pyran-2-yl)-3-deoxy-4-C-methyl-3-(methylamino)pentopyranoside	53759-83-4	C21 H39 N5 O8	Not the top hit	No results	No results	Partial match	Full match	-3.82	489.278	490.285	7.853	2.15504e+09	1	0	0				4	0.416155	0.283198	0.73166	0.73166
DTXSID20971889	56471-48-8	N-(2-Ethoxy-2-oxoethyl)-2-methyl-1-(propan-2-yl)cycloheptane-1-carboximidic acid	M				H	H		H								VH			I			DTXSID20971889	N-(2-Ethoxy-2-oxoethyl)-2-methyl-1-(propan-2-yl)cycloheptane-1-carboximidic acid	N-(2-Ethoxy-2-oxoethyl)-2-methyl-1-(propan-2-yl)cycloheptane-1-carboximidic acid	56471-48-8	C16 H29 N O3	Full match	No results	No results	Partial match	Full match	-0.91	283.214	284.222	14.658	6.5222e+06	34	0	0				4	0.400251	0.32329	0.898245	0.898245
DTXSID20982637	64131-20-0	2,2-Bis(hydroxymethyl)butyl dodecanoate	L				L	L		L								H			L			DTXSID20982637	2,2-Bis(hydroxymethyl)butyl dodecanoate	2,2-Bis(hydroxymethyl)butyl dodecanoate	64131-20-0	C18 H36 O4	Full match	No results	No results	Partial match	Full match	-0.92	316.261	317.268	16.366	1.35389e+07	60	0	0				4	0.118457	0.0325152	0.907927	0.907927
DTXSID301014178	125-73-5	Dextrorphan	H				H	H		H						H		H	VH		M			DTXSID301001078	Pentanoic acid, 3-hydroxy-, polymer with 3-hydroxybutanoic acid	Poly(3-hydroxybutyrate-co-3-hydroxyvalerate)	80181-31-3	C9 H18 O6	Full match	No results	No results	Partial match	Full match	-0.88	222.11	245.099	5.747	1.68796e+07	25	0	0				4	0.903086	0.842729	0.862131	0.862131
																								DTXSID301014178	Dextrorphan	Dextrorphan	125-73-5	C17 H23 N O	Full match	Full match	No results	Full match	Full match	-1.03	257.178	258.185	6.764	7.52215e+06	109	3	0	91.1	99.3		2	0.622187	0.5523	0.890532	0.890532
DTXSID30172906	19301-39-4	Benzo(b)thiophene-6-ol	M				L	H		L					H			M			L	M		DTXSID30172906	1-Benzothiophene-6-ol	Benzo(b)thiophene-6-ol	19301-39-4	C8 H6 O S	Full match	No results	No results	Partial match	Full match	-0.97	150.014	151.021	6.314	1.55104e+07	20	0	0				4	0.523138	0.482373	0.846282	0.846282
DTXSID30184640	3055-98-9	Dodecyloctaethyleneglycol monoether	L				L	I		L							H	L			L	M		DTXSID30184640	3,6,9,12,15,18,21,24-Octaoxahexatriacontan-1-ol	Dodecyloctaethyleneglycol monoether	3055-98-9	C28 H58 O9	Not the top hit	No results	No results	Partial match	Full match	-1.17	538.407	556.441	15.751	4.92211e+09	1	0	0				4	0.0574283	0.91112	0.806263	0.806263
DTXSID3020095	84-65-1	Anthraquinone	L	I	L	VH	VH	L	I	H		I	L	I	I	H	H	VH	VH	M	M	H		DTXSID3020095	9,10-Anthracenedione	Anthraquinone	84-65-1	C14 H8 O2	Full match	No results	No results	Partial match	Full match	-1.03	208.052	209.059	11.44	7.09149e+08	21	0	0				4	0.98485	0.928313	0.819901	0.819901
DTXSID30203648	55138-52-8	2-((Dimethylamino)methyl)-4-isononylphenol	L				L	H		H								VH			M	I		DTXSID30203648	2-[(Dimethylamino)methyl]-4-(7-methyloctyl)phenol	2-((Dimethylamino)methyl)-4-isononylphenol	55138-52-8	C18 H31 N O	Full match	No results	No results	Not the top hit	Full match	-0.75	277.24	278.248	14.186	5.2553e+06	50	0	0				4	0.485485	0.410147	0.930786	0.930786
DTXSID3021932	111-42-2	Diethanolamine	M	I	L	VH	L	H	M	L			M	H	H	H	VH	H	M	L	L	H		DTXSID3021932	Diethanolamine	Diethanolamine	111-42-2	C4 H11 N O2	Full match	Full match	Full match	Full match	Full match	-2.02	105.079	106.086	0.596	1.32669e+07	34	1	1	52.2	83.6	53	2	0.0346235	0.0060691	0.961434	0.961434
DTXSID3022409	80-09-1	4,4'-Sulfonyldiphenol	M		L		VH	H	M				M		H	M	H	M	VH	M	L	H		DTXSID3022409	4,4'-Dihydroxydiphenylsulfone (BPS)	N/A	80-09-1	C12 H10 O4 S	Full match	Full match	Full match	Full match	Full match	-0.95	250.03	251.037	7.547	3.3131e+07	42	2	1	84.6	95.6	94.2	2	0.545255	0.477312	0.750555	0.750555
DTXSID3024316	34014-18-1	Tebuthiuron	M	I	L	I			H	M								VH	VH			M		DTXSID3024316	Tebuthiuron	Tebuthiuron	34014-18-1	C9 H16 N4 O S	Full match	Full match	Full match	Full match	Full match	-0.88	228.104	229.112	10.136	5.97821e+06	19	1	3	50.9	72.1	76.4	2	0.837662	0.775676	0.849576	0.849576
DTXSID3025178	102-06-7	1,3-Diphenylguanidine	M	I	L	I	L		M	H	M		M	M	I	H	H	H	H	M	L	H		DTXSID3025178	N,N'-Diphenylguanidine	1,3-Diphenylguanidine	102-06-7	C13 H13 N3	Full match	Full match	Invalid mass	Full match	Full match	-0.91	211.111	212.118	6.284	7.00923e+07	91	4	1	90.9	97.8	89.2	2	0.0129986	0.955631	0.875027	0.875027
DTXSID3026223	111-21-7	Triethylene glycol diacetate	L		L		H	L	M	L						M	H	L		M	L	H		DTXSID3026223	Triethyleneglycol diacetate	N/A	111-21-7	C10 H18 O6	Full match	Full match	No results	Full match	Full match	-1.06	234.11	235.117	7.425	1.94222e+07	78	1	0	6.5	30.2		4	0.783793	0.720175	0.848678	0.848678
DTXSID3027112	143-29-3	Bis(butoxyethoxyethoxy)methane	M	L	L		L	L	M	M								M	M	M	L	H		DTXSID3027112	5,8,11,13,16,19-Hexaoxatricosane	Bis(butoxyethoxyethoxy)methane	143-29-3	C17 H36 O6	Full match	No results	No results	Partial match	Full match	-0.94	336.251	354.285	13.243	9.12733e+07	15	0	0				4	0.909626	0.818252	0.875409	0.875409
DTXSID30303874	2191-67-5	cyclooctylurea	M				I	L		H								M			L	L		DTXSID30303874	N-cyclooctylurea	cyclooctylurea	2191-67-5	C9 H18 N2 O	Full match	Full match	No results	Partial match	Full match	-1.4	170.142	171.149	9.174	1.59796e+08	244	1	0	38.7	35.9		4	0.451017	0.404782	0.951692	0.951692
DTXSID3036311	10213-78-2	2,2'-(Octadecylimino)diethanol	L				VH	L		L					H	H		H	VH	M	L	H		DTXSID3036311	Ethanol, 2,2'-(octadecylimino)bis-	2,2'-(Octadecylimino)diethanol	10213-78-2	C22 H47 N O2	Full match	No results	No results	Partial match	Full match	-0.71	357.36	358.368	14.321	5.10606e+06	4	0	0				4	0.80942	0.71231	0.961392	0.961392
DTXSID3037626	90-98-2	4,4'-Dichlorobenzophenone	M			I	L	H		H			M		H			VH	VH	H	H	M		DTXSID3037626	4,4'-Dichlorobenzophenone	4,4'-Dichlorobenzophenone	90-98-2	C5 H9 Cl2 F N2 O4	Full match	No results	Invalid mass	No match	No match	1.12	249.993	251	12.45	8.23323e+07	3	0	1			77	2	0.508504	0.44057	0.713476	0.713476
DTXSID3042184	136-26-5	N,N-Bis(2-hydroxyethyl)decanamide	L				VH	L		L					H	H		L		M	L	H		DTXSID3042184	N,N-Bis(2-hydroxyethyl)decanamide	N,N-Bis(2-hydroxyethyl)decanamide	136-26-5	C14 H29 N O3	Full match	No results	No results	Full match	Full match	-0.8	259.215	260.222	11.775	8.32593e+06	32	0	0				4	0.638784	0.568344	0.925095	0.925095
DTXSID3051913	24748-23-0	3,6,9-Triethyl-3,6,9-trimethyl-1,2,4,5,7,8-hexoxonane	I				L	L		L			H					I		H	H	H		DTXSID3051913	1,2,4,5,7,8-Hexoxonane, 3,6,9-triethyl-3,6,9-trimethyl-	3,6,9-Triethyl-3,6,9-trimethyl-1,2,4,5,7,8-hexoxonane	24748-23-0	C12 H24 O6	Not the top hit	No results	No results	Partial match	Full match	-1.2	264.157	287.146	8.814	6.59803e+07	10	0	0				4	0.532107	0.460324	0.862011	0.862011
DTXSID3052569	82-34-8	1-Nitroanthraquinone	M			H	VH	I		H					H			L		M	L	L		DTXSID3052569	1-Nitroanthracene-9,10-dione	1-Nitroanthraquinone	82-34-8	C14 H7 N O4	Full match	No results	No results	Partial match	Full match	-0.72	253.037	254.045	6.162	1.14465e+07	18	0	0				4	0.522953	0.454192	0.75478	0.75478
DTXSID3058618	5117-19-1	Octaethylene glycol	L				VH	L		L								L		M	L	H		DTXSID3058618	PEG n8	Octaethylene glycol	5117-19-1	C16 H34 O9	Not the top hit	Full match	No results	Full match	Full match	-1.46	370.22	371.227	16.062	3.48099e+08	1	1	0	98.2	99.4		2	0.540957	0.440353	0.806351	0.806351
DTXSID3059424	112-98-1	5,8,11,14,17-Pentaoxaheneicosane	L		L		L	L		L								M			L	M		DTXSID3059424	5,8,11,14,17-Pentaoxahenicosane	5,8,11,14,17-Pentaoxaheneicosane	112-98-1	C16 H34 O5	Full match	No results	No results	Not the top hit	Full match	-0.97	306.24	307.248	13.844	7.33784e+07	6	0	0				4	0.19729	0.114071	0.898375	0.898375
DTXSID3062366	2387-23-7	1,3-Dicyclohexylurea	L				L	H		H								M	H	M	L	M		DTXSID3062366	N,N'-Dicyclohexylurea	Dicyclohexylurea	2387-23-7	C13 H24 N2 O	Full match	Full match	No results	Full match	Not the top hit	-0.79	224.189	225.196	12.273	1.37734e+08	66	1	0	88.8	97.1		2	0.960977	0.900055	0.938355	0.938355
DTXSID3063752	5274-68-0	Tetraethylene glycol monododecyl ether					VH										H		VH	M	L	M		DTXSID3063752	3,6,9,12-Tetraoxatetracosan-1-ol	Tetraethylene glycol monododecyl ether	5274-68-0	C20 H42 O5	Full match	No results	No results	Partial match	Full match	-0.89	362.303	380.337	15.68	6.36871e+08	4	0	0				4	0.702782	0.604329	0.898348	0.898348
DTXSID3074656	2556-73-2	2H-Azepin-2-one, hexahydro-1-methyl-	M		M										H	H						M		DTXSID3074656	N-Methylcaprolactam	N/A	2556-73-2	C7 H13 N O	Full match	Full match	No results	Not the top hit	Full match	-1.18	127.1	128.107	0.707	7.70739e+07	307	1	0	73.1	94.8		2	0.836606	0.802068	0.957643	0.957643
DTXSID3075208	24233-81-6	3,6,9,12,15,18,21,24-Octaoxatetratriacontan-1-ol	L				L	I		L								M			L	M		DTXSID3075208	3,6,9,12,15,18,21,24-Octaoxatetratriacontan-1-ol	3,6,9,12,15,18,21,24-Octaoxatetratriacontan-1-ol	24233-81-6	C26 H54 O9	Not the top hit	No results	No results	Partial match	Full match	-0.82	510.376	528.41	15.136	3.0798e+08	2	0	0				4	0.304874	0.166183	0.80647	0.80647
DTXSID30885302	25462-17-3	Carbamic acid, N-(1-methylethyl)-, 2-(hydroxymethyl)-2-methylpentyl ester	M				L	L		H								H			L			DTXSID30885302	2-(Hydroxymethyl)-2-methylpentyl propan-2-ylcarbamate	Carbamic acid, N-(1-methylethyl)-, 2-(hydroxymethyl)-2-methylpentyl ester	25462-17-3	C11 H23 N O3	Full match	No results	No results	Partial match	Full match	-1.16	217.168	218.175	5.969	1.42139e+08	44	0	0				4	0.00959922	0.950586	0.925049	0.925049
DTXSID30928440	1341-81-7	Hexadecanoic acid--hexitol (1/1)																VH						DTXSID30928440	Hexadecanoic acid--D-mannitol (1/1)	Hexadecanoic acid--hexitol (1/1)	1341-81-7	C22 H46 O8	Not the top hit	No results	No results	Partial match	Full match	-0.73	438.319	456.353	14.082	4.2705e+08	3	0	0				4	0.963476	0.844366	0.829515	0.829515
DTXSID30994600	73727-25-0	2-[2-(3-Methylphenoxy)ethoxy]ethan-1-ol	M				L	L		H								M			L			DTXSID30994600	2-[2-(3-Methylphenoxy)ethoxy]ethan-1-ol	2-[2-(3-Methylphenoxy)ethoxy]ethan-1-ol	73727-25-0	C11 H16 O3	Full match	No results	No results	Partial match	Full match	-0.95	196.11	197.117	7.698	2.98004e+07	408	0	0				4	0.161061	0.10777	0.890778	0.890778
DTXSID30995354	74037-32-4	3-Amino-6-hydroxy-2-phenyl-2,5-dihydro-4H-pyrazolo[4,3-c]pyridin-4-one	I				L	L		H								H			L			DTXSID30995354	3-amino-2-phenyl-2H-pyrazolo[4,3-c]pyridine-4,6-diol	N/A	74037-32-4	C12 H10 N4 O2	Full match	Full match	No results	Partial match	Full match	-1.11	242.08	243.087	9.199	7.40833e+07	126	4	0	55.1	88.6		2	0.674615	0.608832	0.809798	0.809798
DTXSID401044548	80456-81-1	O-Demethyltramadol	M				L	H		H								M			L			DTXSID401044548	O-Desmethyl-cis-tramadol	O-Demethyltramadol	80456-81-1	C15 H23 N O2	Full match	Full match	No results	Full match	Full match	-0.82	249.173	250.18	5.389	1.66174e+07	277	5	0	8.8	75.9		2	0.696706	0.628995	0.894446	0.894446
DTXSID40166972	1607-68-7	N-Phenyl-N-4-piperidinylacetamide	H				L	L		H								VH			L	I		DTXSID40166972	Acetyl norfentanyl	N-Phenyl-N-4-piperidinylacetamide	1607-68-7	C13 H18 N2 O	Full match	Full match	No results	Partial match	Not the top hit	-0.91	218.142	219.149	11.543	2.83337e+07	345	2	0	8.2	64		4	0.974093	0.914814	0.898135	0.898135
DTXSID40179163	2441-41-0	N-Palmitoylglycine	L				L	L		H								H			L	M		DTXSID40179163	N-Hexadecanoylglycine	N-Palmitoylglycine	2441-41-0	C18 H35 N O3	Full match	No results	No results	Partial match	Full match	-0.68	313.261	314.269	11.537	1.2229e+07	43	0	0				4	0.148677	0.0635507	0.91169	0.91169
DTXSID40188255	34701-14-9	4-Nitroindan	M				L	L		L								H			L	M		DTXSID40188255	4-Nitro-2,3-dihydro-1H-indene	4-Nitroindan	34701-14-9	C9 H9 N O2	Full match	No results	No results	Partial match	Full match	-1.12	163.063	164.07	8.879	3.60162e+06	425	0	0				4	0.442826	0.398515	0.881067	0.881067
DTXSID40197443	48152-09-6	4,4'-(Propane-1,3-diyl)bismorpholine	M				L	L		L					H	H		L			L	L		DTXSID40197443	4,4'-(Propane-1,3-diyl)bis(morpholine)	4,4'-(Propane-1,3-diyl)bismorpholine	48152-09-6	C11 H22 N2 O2	Full match	No results	No results	Partial match	Full match	-1.06	214.168	215.175	7.367	2.78652e+08	229	0	0				4	0.0397663	0.981568	0.928759	0.928759
DTXSID4020240	105-60-2	Caprolactam	M	M	M	L	L	L	M	L		M	M	M	M	H	H	L	L	M	L	VH		DTXSID4020240	Caprolactam	Caprolactam	105-60-2	C6 H11 N O	Full match	Full match	Invalid mass	Partial match	Full match	-1.6	113.084	114.091	7.368	1.1678e+08	270	1	2	9.9	98.6	84.6	2	0.960195	0.929465	0.957612	0.957612
DTXSID4021393	112-27-6	Triethylene glycol	L		L	I	VH	H	L	H			L					L	L	M	L	VH		DTXSID4021393	Ethanol, 2,2'-[1,2-ethanediylbis(oxy)]bis-	Triethylene glycol	112-27-6	C6 H14 O4	Full match	No results	No results	Partial match	Full match	-1.37	150.089	151.096	16.007	9.44304e+07	27	0	0				4	0.597604	0.556819	0.921412	0.921412
DTXSID4022731	298-46-4	Carbamazepine	M			H	H	L		H								M	VH		L	I		DTXSID4022731	Carbamazepine	Carbamazepine	298-46-4	C15 H12 N2 O	Full match	Full match	Invalid mass	Partial match	Full match	-0.8	236.095	237.102	8.888	2.12363e+07	257	6	1	9.5	89.1	83	2	0.748757	0.6846	0.831148	0.831148
DTXSID4022787	83881-51-0	Cetirizine																				I		DTXSID4022787	Cetirizine	Cetirizine	83881-51-0	C21 H25 Cl N2 O3	Not the top hit	Full match	No results	Full match	Full match	-0.01	388.155	389.163	11.069	1.16472e+07	54	1	0	9.7	93.9		2	0.29836	0.192882	0.721949	0.721949
DTXSID40234564	85391-30-6	3,3'-(2-Hydroxypropane-1,3-diyl)bis(2,2,7,7,9,9-hexamethyl-1-oxa-3,8-diazaspiro(4.5)decan-4-one)																				I		DTXSID40234564	3,3'-(2-Hydroxypropane-1,3-diyl)bis(2,2,7,7,9,9-hexamethyl-1-oxa-3,8-diazaspiro[4.5]decan-4-one)	3,3'-(2-Hydroxypropane-1,3-diyl)bis(2,2,7,7,9,9-hexamethyl-1-oxa-3,8-diazaspiro(4.5)decan-4-one)	85391-30-6	C29 H52 N4 O5	Full match	No results	No results	Partial match	Full match	-3.71	536.392	554.426	16.423	6.77384e+08	6	0	0				4	0.0617848	0.916024	0.79284	0.79284
DTXSID4024729	10605-21-7	Carbendazim	L	I	M	VH	VH	H	H	H		I	H	I	L	I	L	VH	VH	M	L	M		DTXSID4024729	Carbendazim	Carbendazim	10605-21-7	C9 H9 N3 O2	Full match	Full match	Full match	Full match	Full match	-1.33	191.069	192.077	5.285	3.70612e+07	264	2	3	9.7	95	99.9	2	0.170613	0.118691	0.855872	0.855872
DTXSID4027579	4792-15-8	Pentaethylene glycol	L				VH	L		L								L	M	M	L	M		DTXSID4027579	PEG n5	Pentaethylene glycol	4792-15-8	C10 H22 O6	Full match	Full match	No results	Full match	Full match	-1	238.141	239.149	15.704	5.19315e+08	5	1	0	98.9	99.6		2	0.775046	0.710332	0.875488	0.875488
DTXSID4042098	3999-01-7	Linoleamide	L				L	L		H					H			VH		M	M	H		DTXSID4042098	9,12-Octadecadienamide, (9Z,12Z)-	Linoleamide	3999-01-07	C18 H33 N O	Full match	No results	No results	Partial match	Full match	-1.07	279.256	280.263	15.86	8.73176e+07	17	0	0				4	0.481016	0.40513	0.944095	0.944095
DTXSID4045008	10182-91-9	N,N,N-trimethyldodecan-1-aminium	I				L	L		L								I			I	M		DTXSID4045008	Dodecyltrimethylammonium	Alkyl trimethyl ammonium compound C12 (ATMAC C12)	10182-91-9	C15 H33 N	Full match	Full match	No results	Partial match	Full match	-1.14	227.261	228.268	12.102	1.22853e+09	20	1	0	10	99.4		2	0.00280281	0.941046	0.00727916	0.00727916
DTXSID4059332	106-08-1	Dodecanoic acid, 26-hydroxy-3,6,9,12,15,18,21,24-octaoxahexacos-1-yl ester	L				L	I		I								L	VH		L	M		DTXSID4059332	26-Hydroxy-3,6,9,12,15,18,21,24-octaoxahexacosan-1-yl dodecanoate	Dodecanoic acid, 26-hydroxy-3,6,9,12,15,18,21,24-octaoxahexacos-1-yl ester	106-08-1	C30 H60 O11	Not the top hit	No results	No results	Partial match	Full match	-1.51	596.413	614.446	15.839	2.71317e+09	2	0	0				4	0.486252	0.324181	0.746701	0.746701
DTXSID4062224	2162-63-2	Methanone, [4-(decyloxy)-2-hydroxyphenyl]phenyl-	L				H	H		H						H		VH			L	M		DTXSID4062224	[4-(Decyloxy)-2-hydroxyphenyl](phenyl)methanone	Methanone, [4-(decyloxy)-2-hydroxyphenyl]phenyl-	2162-63-2	C23 H30 O3	Full match	No results	No results	Partial match	Full match	-0.82	354.219	355.226	15.316	5.51306e+07	57	0	0				4	0.699413	0.603156	0.823679	0.823679
DTXSID4065571	13653-62-8	(1-Methylpropylidene)bis(tert-butyl) peroxide	L				VH	L		L						H		I		H	H	M		DTXSID4065571	Peroxide, 1,1'-(1-methylpropylidene)bis[2-(1,1-dimethylpropyl)	(1-Methylpropylidene)bis(tert-butyl) peroxide	13653-62-8	C14 H30 O4	Not the top hit	No results	No results	Partial match	Full match	-0.96	262.214	263.221	13.734	5.19915e+06	13	0	0				4	0.608597	0.537342	0.921365	0.921365
DTXSID40862624	1321-57-9	2-Hydroxy-2-{2-oxo-2-[(propan-2-yl)oxy]ethyl}butanedioic acid	L				L	L		L								L			L			DTXSID40862624	1,2,3-Propanetricarboxylic acid, 2-hydroxy-, mono(1-methylethyl) ester	N/A	1321-57-9	C9 H14 O7	Full match	No results	No results	Partial match	Full match	-1.19	234.074	257.063	6.404	2.87002e+07	14	0	0				4	0.747739	0.684131	0.812304	0.812304
DTXSID40869118	93413-62-8	O-Desmethylvenlafaxine	M				L	H		H								H			L			DTXSID40869118	O-Desmethylvenlafaxine	O-Desmethylvenlafaxine	93413-62-8	C16 H25 N O2	Full match	Full match	No results	Not the top hit	Full match	-1.2	263.188	264.195	6.577	2.67296e+07	259	6	0	82.7	90.7		2	0.572975	0.501456	0.894334	0.894334
DTXSID40883177	108175-15-1	Sorbitol octanoate	L				L	L		L								L			L			DTXSID40883177	Sorbitol octanoate	Sorbitol octanoate	108175-15-1	C14 H28 O7	Full match	No results	No results	Not the top hit	Full match	-0.93	308.183	326.217	10.247	5.01928e+07	9	0	0				4	0.120873	0.0371265	0.839095	0.839095
DTXSID40952291	2984-32-9	3-[(2-Hydroxydodecyl)oxy]propane-1,2-diol	L				L	H		L						H		M			L			DTXSID40952291	3-[(2-Hydroxydodecyl)oxy]propane-1,2-diol	3-[(2-Hydroxydodecyl)oxy]propane-1,2-diol	2984-32-9	C15 H32 O4	Not the top hit	No results	No results	Partial match	Full match	-1.16	276.23	277.237	14.388	9.63367e+06	10	0	0				4	0.484909	0.409846	0.921297	0.921297
DTXSID40953142	31023-24-2	3-[(3-Methylbutanoyl)oxy]-4-(trimethylazaniumyl)butanoate	I				I	L		H								I			I			DTXSID40953142	(3R)-3-[(3-Methylbutanoyl)oxy]-4-(trimethylazaniumyl)butanoate	3-[(3-Methylbutanoyl)oxy]-4-(trimethylazaniumyl)butanoate	31023-24-2	C12 H23 N O4	Full match	No results	No results	Partial match	Full match	-0.85	245.162	246.17	7.691	1.4635e+07	137	0	0				4	0.726379	0.659758	0.888749	0.888749
DTXSID40966939	525-48-4	2-(3-Carboxy-4-hydroxyphenyl)quinoline-4-carboxylic acid	L				H	L		H					H			M			L			DTXSID40966939	2-(3-Carboxy-4-hydroxyphenyl)quinoline-4-carboxylic acid	2-(3-Carboxy-4-hydroxyphenyl)quinoline-4-carboxylic acid	525-48-4	C17 H11 N O5	Full match	No results	No results	Not the top hit	Full match	-1.2	309.063	310.071	5.971	1.72056e+07	38	0	0				4	0.992263	0.908277	0.718248	0.718248
DTXSID40971881	56471-40-0	1-(Butan-2-yl)-N-ethylcycloheptane-1-carboximidic acid	M				H	H		H								H			I			DTXSID40971881	1-(Butan-2-yl)-N-ethylcycloheptane-1-carboximidic acid	1-(Butan-2-yl)-N-ethylcycloheptane-1-carboximidic acid	56471-40-0	C14 H27 N O	Full match	No results	No results	Partial match	Full match	-0.78	225.209	226.216	16.249	4.86312e+06	86	0	0				4	0.971239	0.91004	0.957617	0.957617
DTXSID40992354	71735-20-1	Methyl 3-(dibutylamino)-2-methylpropanoate	L				H	L		L					H	H		VH			L			DTXSID40992354	Methyl 3-(dibutylamino)-2-methylpropanoate	Methyl 3-(dibutylamino)-2-methylpropanoate	71735-20-1	C13 H27 N O2	Full match	No results	No results	Not the top hit	Full match	-0.77	229.204	230.211	13.765	1.33679e+07	80	0	0				4	0.926456	0.864171	0.948069	0.948069
DTXSID50177877	23328-60-1	2-(2-(2-Hydroxyethoxy)ethoxy)ethyl laurate	L				L	L		L								M	VH		L	M		DTXSID50177877	2-[2-(2-Hydroxyethoxy)ethoxy]ethyl dodecanoate	2-(2-(2-Hydroxyethoxy)ethoxy)ethyl laurate	23328-60-1	C18 H36 O5	Full match	No results	No results	Partial match	Full match	-1.04	332.256	355.245	15.713	7.92123e+07	10	0	0				4	0.954381	0.864093	0.884928	0.884928
DTXSID50204354	5579-66-8	3,6,9,12,15,18,21,24,27-Nonaoxanonacosane-1,29-diol					VH													M	L	M		DTXSID50204354	3,6,9,12,15,18,21,24,27-Nonaoxanonacosane-1,29-diol	3,6,9,12,15,18,21,24,27-Nonaoxanonacosane-1,29-diol	5579-66-8	C20 H42 O11	Not the top hit	No results	No results	Partial match	Full match	-1.23	458.272	459.279	16.078	1.61943e+08	5	0	0				4	0.718405	0.593873	0.760434	0.760434
DTXSID5020730	148-24-3	8-Hydroxyquinoline	H	I	H	I	VH	H	H	H	I	I	M	I	H	M	VH	VH	VH	M	L	H		DTXSID5020730	8-Hydroxyquinoline	8-Hydroxyquinoline	148-24-3	C9 H7 N O	Full match	Full match	No results	Partial match	Full match	-1.22	145.053	146.06	5.092	4.69102e+07	135	2	0	10	99.4		2	0.611233	0.571816	0.890619	0.890619
DTXSID5021411	115-96-8	Tris(2-chloroethyl) phosphate	M	L	L	VH	VH		H	H	M	H	M		I	L	M	L	H	H	L	M		DTXSID5021411	Tris(2-chloroethyl) phosphate	Tris(2-chloroethyl) phosphate	115-96-8	C6 H12 Cl3 O4 P	Not the top hit	Full match	Invalid mass	Full match	Full match	-1	283.954	284.961	9.872	7.2416e+07	12	1	2	94.9	97.2	83.7	2	0.132015	0.054853	0.636528	0.636528
DTXSID5022988	35121-78-9	Epoprostenol	H				H	H		H								H			L	I		DTXSID5022988	(5Z,13E,15S)-11beta,15-Dihydroxy-9beta,12alpha-6,9-epoxyprosta-5,13-dien-1-oic acid	Epoprostenol	35121-78-9	C20 H32 O5	Full match	No results	No results	Partial match	Full match	-0.79	352.225	370.259	14.905	1.154e+08	71	0	0				4	0.724721	0.629007	0.831395	0.831395
DTXSID50233508	84522-04-3	6,6'-(Ethylenebis(oxy))bis(1,3,5-triazine-2,4-diamine)	I				I	I		H								M			L	I		DTXSID50233508	6,6'-[Ethane-1,2-diylbis(oxy)]di(1,3,5-triazine-2,4-diamine)	6,6'-(Ethylenebis(oxy))bis(1,3,5-triazine-2,4-diamine)	84522-04-3	C8 H12 N10 O2	Not the top hit	No results	No results	No match	Full match	3.92	280.116	298.149	6.072	1.83027e+07	1	0	0				4	0.332126	0.256006	0.802787	0.802787
DTXSID50233689	84696-63-9	2,16-Dimethyl-3,6,9,12,15-pentaoxaheptadecane	L				L	L		L								L			L	M		DTXSID50233689	2,16-Dimethyl-3,6,9,12,15-pentaoxaheptadecane	2,16-Dimethyl-3,6,9,12,15-pentaoxaheptadecane	84696-63-9	C14 H30 O5	Full match	No results	No results	Not the top hit	Full match	-0.81	278.209	279.216	12.24	1.86669e+07	5	0	0				4	0.444602	0.369001	0.898448	0.898448
DTXSID50240691	94133-97-8	5,8,11-Trioxapentadeca-1,15-diyl diacetate	L				L	L		L								M			L	M		DTXSID50240691	({Oxybis[(ethane-2,1-diyl)]oxy}butane-4,1-diyl) diacetate	5,8,11-Trioxapentadeca-1,15-diyl diacetate	94133-97-8	C16 H30 O7	Not the top hit	No results	No results	No match	Full match	-0.62	334.199	357.188	12.671	9.33416e+06	2	0	0				4	0.878091	0.787275	0.825775	0.825775
DTXSID5025152	106-65-0	Dimethyl succinate	L	I	L	I	L	L	I	H		I	M	I	I	L	H	M	L	M	L	H		DTXSID5025152	Butanedioic acid, 1,4-dimethyl ester	Dimethyl succinate	106-65-0	C6 H10 O4	Full match	No results	No results	Partial match	Full match	-1.75	146.058	147.065	6.46	2.37845e+07	212	0	0				4	0.606313	0.566623	0.894564	0.894564
DTXSID5025491	120-40-1	N,N-Bis(2-hydroxyethyl)dodecanamide	L		L		L	L		L					H	H	VH	L	H	M	L	H		DTXSID5025491	Dodecanamide, N,N-bis(2-hydroxyethyl)-	N,N-Bis(2-hydroxyethyl)dodecanamide	120-40-1	C16 H33 N O3	Full match	No results	No results	Partial match	Full match	-0.9	287.246	288.253	13.398	7.09215e+07	21	0	0				4	0.391491	0.313434	0.925042	0.925042
DTXSID5025493	142-78-9	Laurylethanolamide	L				L	L		L							VH	L		M	L	H		DTXSID5025493	N-(2-Hydroxyethyl)dodecanamide	Laurylethanolamide	142-78-9	C14 H29 N O2	Full match	No results	No results	Partial match	Full match	-0.8	243.22	244.227	13.493	6.76705e+06	58	0	0				4	0.802818	0.736725	0.948052	0.948052
DTXSID5026259	13674-84-5	Tris(2-chloroisopropyl)phosphate	M	L	L	I	VH	H	M	M		M	M		I	L	L	M	M	H	L	H		DTXSID5026259	Tris(1-chloro-2-propanyl) phosphate	N/A	13674-84-5	C9 H18 Cl3 O4 P	Not the top hit	No match	Unused	Full match	Full match	-0.85	326.001	327.008	12.449	2.73276e+08	19	1	1	9.9	97.1	92.3	2	0.76116	0.672572	0.636534	0.636534
DTXSID5027980	33125-86-9	Phosphoric acid, 1,2-ethanediyl tetrakis(2-chloroethyl) ester	H			H	H	I	M	I						H		L			L	M		DTXSID5027980	Tetrakis(2-chloroethyl) ethane-1,2-diyl bis(phosphate)	Phosphoric acid, 1,2-ethanediyl tetrakis(2-chloroethyl) ester	33125-86-9	C10 H20 Cl4 O8 P2	Full match	No results	No results	Partial match	Full match	-0.8	469.938	470.946	10.83	3.50942e+07	1	0	0				4	0.268708	0.141005	0.413634	0.413634
DTXSID5032442	138261-41-3	Imidacloprid	H	I	L			H	H	H			H					VH	VH			L		DTXSID5032442	Imidacloprid	Imidacloprid	138261-41-3	C9 H10 Cl N5 O2	Not the top hit	No results	No results	Full match	Full match	-0.88	255.052	256.059	6.823	5.50242e+06	7	0	0				4	0.517685	0.448376	0.767282	0.767282
DTXSID5034721	97553-90-7	Methanol, (((1-methyl-2-(5-methyl-3-oxazolidinyl)ethoxy)methoxy)methoxy)-	L				L	L		H								L			L	L		DTXSID5034721	Methanol, (((1-methyl-2-(5-methyl-3-oxazolidinyl)ethoxy)methoxy)methoxy)-	Methanol, (((1-methyl-2-(5-methyl-3-oxazolidinyl)ethoxy)methoxy)methoxy)-	97553-90-7	C10 H21 N O5	Full match	No results	No results	Not the top hit	Full match	-1.37	235.142	236.149	0.692	5.75099e+07	6	0	0				4	0.805104	0.741206	0.879088	0.879088
DTXSID5039721	3055-99-0	Polyoxyethylene (9) lauryl ether	L				L	I		I			L					L	VH		L	M		DTXSID5039721	3,6,9,12,15,18,21,24,27-Nonaoxanonatriacontan-1-ol	Polyoxyethylene (9) lauryl ether	3055-99-0	C30 H62 O10	Not the top hit	No results	No results	Partial match	Full match	-1.54	582.433	600.467	15.82	3.37124e+09	1	0	0				4	0.645898	0.487626	0.783048	0.783048
DTXSID5044865	18924-66-8	2,2'-(Tetradecylimino)diethanol	L				VH	H		L					H	H		VH		M	M	H		DTXSID5044865	2,2'-(Tetradecylimino)diethanol	2,2'-(Tetradecylimino)diethanol	18924-66-8	C18 H39 N O2	Full match	No results	Invalid mass	Partial match	Full match	-0.91	301.298	302.305	13.318	5.77371e+07	10	0	1			65.4	4	0.30388	0.222005	0.961372	0.961372
DTXSID5048059	930-08-5	3,6,9,12-Tetraoxapentacosan-1-ol	L				VH	H		L								M	VH	M	M	M		DTXSID5048059	3,6,9,12-Tetraoxapentacosan-1-ol	3,6,9,12-Tetraoxapentacosan-1-ol	930-08-5	C21 H44 O5	Full match	No results	No results	Full match	Full match	-1.17	376.318	377.326	16.022	3.24662e+08	2	0	0				4	0.579046	0.476784	0.89823	0.89823
DTXSID5051442	77-94-1	Tributyl citrate	L		L		VH	L		H								H		L	L	H		DTXSID5051442	Citroflex 4	Tributyl citrate	77-94-1	C18 H32 O7	Not the top hit	Full match	Invalid mass	No match	Full match	-0.69	360.215	361.222	14.644	1.22242e+07	2	2	1	58	77.2	76.4	2	0.635187	0.537302	0.812333	0.812333
DTXSID5057628	119-48-2	Dimorpholamine	H				L	L		H						H		L			L	I		DTXSID5057628	N,N'-(Ethane-1,2-diyl)bis(N-butylmorpholine-4-carboxamide)	Dimorpholamine	119-48-2	C20 H38 N4 O4	Full match	No results	No results	Partial match	Full match	-1.07	398.289	399.296	7.108	1.41664e+07	6	0	0				4	0.331179	0.222946	0.844146	0.844146
DTXSID5059086	93-40-3	Benzeneacetic acid, 3,4-dimethoxy-	M				VH									H	H			M	L	M		DTXSID5059086	(3,4-Dimethoxyphenyl)acetic acid	Benzeneacetic acid, 3,4-dimethoxy-	93-40-3	C10 H12 O4	Full match	Full match	No results	Not the top hit	Full match	-0.86	196.073	197.081	14.845	1.6371e+07	472	1	0	6.7	33		4	0.125055	0.0717732	0.854451	0.854451
DTXSID5059323	105-80-6	Diisobutyl azelate	L				L	L		L								VH			L	M		DTXSID5059323	Nonanedioic acid, 1,9-bis(2-methylpropyl) ester	Diisobutyl azelate	105-80-6	C17 H32 O4	Full match	No results	No results	Partial match	Full match	-0.83	300.23	323.219	15.255	6.28692e+07	57	0	0				4	0.246497	0.164911	0.894568	0.894568
DTXSID50670090	1246820-62-1	2-Butyl-4-chloro-1-{[2'-(2H-tetrazol-5-yl)(2,3,5,6-~2~H_4_)[1,1'-biphenyl]-4-yl]methyl}-1H-imidazole-5-carboxylic acid	I				I	I		I								I			I	I		DTXSID50670090	2-Butyl-4-chloro-1-{[2'-(2H-tetrazol-5-yl)[1,1'-biphenyl]-4-yl]methyl}-1H-imidazole-5-carboxylic acid	2-Butyl-4-chloro-1-{[2'-(2H-tetrazol-5-yl)(2,3,5,6-~2~H_4_)[1,1'-biphenyl]-4-yl]methyl}-1H-imidazole-5-carboxylic acid	1246820-62-1	C22 H21 Cl N6 O2	Not the top hit	No results	No results	Partial match	Full match	-0.51	436.141	437.149	11.939	7.86016e+06	25	0	0				4	0.807399	0.688881	0.65423	0.65423
DTXSID50883325	138-32-9	1-Hexadecanaminium, N,N,N-trimethyl-, 4-methylbenzenesulfonate (1:1)	M				L									H	VH			M	H			DTXSID50883325	1-Hexadecanaminium, N,N,N-trimethyl-, 4-methylbenzenesulfonate (1:1)	1-Hexadecanaminium, N,N,N-trimethyl-, 4-methylbenzenesulfonate (1:1)	138-32-9	C26 H49 N O3 S	Not the top hit	No results	No results	No match	Full match	3.98	455.345	456.352	14.082	4.2705e+08	1	0	0				4	0.820472	0.696735	0.836684	0.836684
DTXSID50888178	72727-66-3	Bicyclo[2.2.1]heptane-2-propanal, .alpha.-methyl-, oxime	M				I	H		H					H			H			I			DTXSID50888178	N-[3-(Bicyclo[2.2.1]heptan-2-yl)-2-methylpropylidene]hydroxylamine	Bicyclo[2.2.1]heptane-2-propanal, .alpha.-methyl-, oxime	72727-66-3	C11 H19 N O	Full match	No results	No results	Partial match	Full match	-1.3	181.146	182.154	12.045	1.25701e+07	177	0	0				4	0.34642	0.297195	0.944159	0.944159
DTXSID50991333	71029-16-8	1,1'-(Ethane-1,2-diyl)bis(3,3,5,5-tetramethylpiperazin-2-one)	L				L	L		H								M			L			DTXSID50991333	2-Piperazinone, 1,1'-(1,2-ethanediyl)bis[3,3,5,5-tetramethyl-	1,1'-(Ethane-1,2-diyl)bis(3,3,5,5-tetramethylpiperazin-2-one)	71029-16-8	C18 H34 N4 O2	Full match	No results	No results	Partial match	Full match	-1.28	338.268	339.275	5.915	3.42552e+07	10	0	0				4	0.906456	0.814534	0.890028	0.890028
DTXSID60152594	1198-47-6	6-Methylthioguanine	M				L	L		H								H			L	L		DTXSID60152594	2-Amino-6-methylmercaptopurine	6-Methylthioguanine	1198-47-6	C6 H7 N5 S	Full match	Full match	No results	Full match	Full match	-1.36	181.042	182.049	4.538	1.87809e+07	46	3	0	45	71.3		2	0.242998	0.193802	0.839816	0.839816
DTXSID60166499	1587-21-9	Tripropyl citrate	L				L	L		H								M			L	M		DTXSID60166499	1,2,3-Propanetricarboxylic acid, 2-hydroxy-, 1,2,3-tripropyl ester	N/A	1587-21-9	C15 H26 O7	Full match	No results	No results	Partial match	Full match	-0.71	318.168	319.175	13.026	1.1808e+08	5	0	0				4	0.0060701	0.91961	0.812356	0.812356
DTXSID60172055	1874-85-7	3-(2,6-Dioxocyclohexyl)propanenitrile	H				L	H		L								M			L	M		DTXSID60172055	3-(2,6-Dioxocyclohexyl)propanenitrile	3-(2,6-Dioxocyclohexyl)propanenitrile	1874-85-7	C9 H11 N O2	Full match	Full match	Invalid mass	Partial match	Full match	-1.1	165.079	166.086	0.71	9.22025e+06	774	2	1	43.8	67.5	51.8	4	0.438448	0.393589	0.894467	0.894467
DTXSID60176856	2231-66-5	2,2-Dimethyl-5-(1-methylethylidene)-1,3-dioxane-4,6-dione	M				L	L		H								H	VH		I	M		DTXSID60176856	2,2-Dimethyl-5-(propan-2-ylidene)-1,3-dioxane-4,6-dione	2,2-Dimethyl-5-(1-methylethylidene)-1,3-dioxane-4,6-dione	2231-66-5	C9 H12 O4	Full match	No results	No results	Partial match	Full match	-1.29	184.073	185.081	12.235	1.19642e+08	292	0	0				4	0.244229	0.194208	0.867783	0.867783
DTXSID60182290	28009-80-5	Bis(1,1-dimethylethyl) 3-oxoglutarate	L				L	L		L								M			L	M		DTXSID60182290	Di-tert-butyl 3-oxopentanedioate	Bis(1,1-dimethylethyl) 3-oxoglutarate	28009-80-5	C13 H22 O5	Full match	No results	No results	Partial match	Full match	-1	258.146	259.154	12.237	9.58984e+07	60	0	0				4	0.581326	0.511177	0.858217	0.858217
DTXSID60199520	5157-04-0	Hexaethyleneglycol mono-n-tetradecyl ether	M				L	L		L								M	VH		L	H		DTXSID60199520	3,6,9,12,15,18-Hexaoxadotriacontan-1-ol	Hexaethyleneglycol mono-n-tetradecyl ether	5157-04-0	C26 H54 O7	Not the top hit	No results	No results	Partial match	Full match	-1	478.386	496.42	16.338	2.2575e+09	2	0	0				4	0.632864	0.502866	0.852305	0.852305
DTXSID6020147	95-14-7	1,2,3-Benzotriazole	M	VH	M	H	VH	L	I	M	I		L	M	I	L	H	M	L	M	L	H		DTXSID6020147	Benzotriazole	1,2,3-Benzotriazole	95-14-7	C6 H5 N3	Full match	Full match	No results	Full match	Full match	-1.6	119.048	120.055	6.031	2.57502e+07	83	2	0	9.9	98.3		2	0.865204	0.832853	0.915226	0.915226
DTXSID60203818	553-19-5	Xanthyletin	I				H	L		H								H			I	I		DTXSID60203818	8,8-dimethyl-2H,8H-pyrano[3,2-g]chromen-2-one	N/A	553-19-5	C14 H12 O3	Full match	Full match	No results	Not the top hit	Full match	-0.74	228.078	229.086	9.471	2.24097e+07	395	6	0	48.9	70.6		2	0.812113	0.750134	0.823799	0.823799
DTXSID60208328	5965-53-7	Diethyl alpha-ketoglutarate	L				L	L		L								M			L	M		DTXSID60208328	Diethyl 2-oxopentanedioate	Diethyl alpha-ketoglutarate	5965-53-7	C9 H14 O5	Full match	No results	No results	Partial match	Full match	-1.11	202.084	203.091	12.235	4.47691e+07	116	0	0				4	0.0758392	0.0209244	0.858249	0.858249
DTXSID60210466	615-11-2	Furfuryl 2-furoate	M				H	H		H								H			L	VH		DTXSID60210466	(Furan-2-yl)methyl furan-2-carboxylate	Furfuryl 2-furoate	615-11-2	C10 H8 O4	Full match	No results	No results	Partial match	Full match	-1.29	192.042	193.049	12.194	6.83935e+06	179	0	0				4	0.133735	0.081549	0.827574	0.827574
DTXSID6021901	109-60-4	Propyl acetate	L	M	L	I	L	L	I	H	I		I	M	I	M	H	M	L	M	L	H		DTXSID6021901	Acetic acid, propyl ester	Propyl acetate	109-60-4	C5 H10 O2	Full match	No results	No results	Partial match	Full match	-2.02	102.068	103.075	8.768	5.81576e+06	161	0	0				4	0.0536488	0.0259126	0.953903	0.953903
DTXSID6022341	1610-18-0	Prometon	M	L	L	I	H	L	H	H			H		H			M	M	H	L	L		DTXSID6022341	Prometon	Prometon	1610-18-0	C10 H19 N5 O	Full match	Full match	Invalid mass	Full match	Full match	-0.75	225.159	226.166	9.715	1.43081e+08	28	3	1	100	99.8	95	2	0.921441	0.860256	0.907375	0.907375
DTXSID6022929	90-84-6	Diethylpropion	H				H	L		L					H			M	M		L	M		DTXSID6022929	Amfepramone	Diethylpropion	90-84-6	C13 H19 N O	Full match	Full match	No results	Partial match	Full match	-1.2	205.146	206.154	6.681	3.78926e+07	511	11	0	59.4	78.2		2	0.107927	0.0521797	0.917349	0.917349
DTXSID6023286	532-03-6	Methocarbamol	M	I	I	H	VH	L	I	H	I		I		I	I	I	L	VH	M	L	I		DTXSID6023286	Methocarbamol	Methocarbamol	532-03-6	C11 H15 N O5	Full match	Full match	Invalid mass	Partial match	Full match	-0.79	241.095	264.084	7.648	8.09407e+06	72	2	1	95.6	97.4	87.5	2	0.699129	0.633614	0.825622	0.825622
DTXSID6023735	137862-53-4	Valsartan	I				H	H		H								I			L	H		DTXSID6023735	Valsartan	Valsartan	137862-53-4	C24 H29 N5 O3	Not the top hit	Full match	No results	Full match	Full match	-0.64	435.227	436.234	12.635	1.80096e+07	8	1	0	96.6	97.6		2	0.902014	0.783744	0.740779	0.740779
DTXSID6023737	93413-69-5	Venlafaxine	M				L	H		H								H			L	I		DTXSID6023737	Venlafaxine	Venlafaxine	93413-69-5	C17 H27 N O2	Not the top hit	Full match	No results	Full match	Full match	-0.95	277.204	278.211	7.193	1.1087e+07	126	1	0	48	69.6		4	0.449406	0.374077	0.894385	0.894385
DTXSID6025018	101-83-7	Dicyclohexylamine	M	M	VH	I	L	L	H	M	M	I	H	I	I	VH	VH	VH	VH	M	L	H		DTXSID6025018	Cyclohexanamine, N-cyclohexyl-	Dicyclohexylamine	101-83-7	C12 H23 N	Full match	No results	No results	Partial match	Full match	-1.56	181.183	182.19	7.52	4.52425e+08	87	0	0				4	0.382398	0.333163	0.980457	0.980457
DTXSID6027137	301-02-0	(9Z)-Octadec-9-enamide	L	I	I	I	L	L	I	H	I	I	I	I	H	L	M	H	VH	M	L	VH		DTXSID6027137	Oleamide	(9Z)-Octadec-9-enamide	301-02-0	C18 H35 N O	Full match	Full match	No results	Not the top hit	Full match	-1.25	281.272	282.279	16.25	1.12812e+09	54	3	0	87.7	95.7		2	0.476585	0.400151	0.957442	0.957442
DTXSID6027476	2437-23-2	Ammonium laurate					L											VH		L	M	M		DTXSID6027476	Dodecanoic acid, ammonium salt (1:1)	Ammonium laurate	2437-23-2	C12 H27 N O2	Full match	No results	No results	Partial match	Full match	-0.92	217.204	218.211	8.852	3.72717e+07	16	0	0				4	0.0456741	0.986651	0.961446	0.961446
DTXSID6037807	2163-68-0	2-Hydroxyatrazine	M				L	L		H	H		H					L			L	M		DTXSID6037807	2-Hydroxyatrazine	2-Hydroxyatrazine	2163-68-0	C8 H15 N5 O	Full match	Full match	No results	Partial match	Full match	-1.02	197.127	198.135	6.145	2.28445e+07	20	2	0	83.1	95		2	0.16865	0.115082	0.907344	0.907344
DTXSID60459656	61136-08-1	5,10,15,20-Tetraoxatetracosane-1,24-diol																				M		DTXSID60459656	5,10,15,20-Tetraoxatetracosane-1,24-diol	5,10,15,20-Tetraoxatetracosane-1,24-diol	61136-08-1	C20 H42 O6	Full match	No results	No results	Not the top hit	Full match	-0.65	378.298	396.332	14.917	1.06863e+08	5	0	0				4	0.538835	0.436035	0.875479	0.875479
DTXSID6052825	73772-46-0	1-Propanaminium, N-(carboxymethyl)-N,N-dimethyl-3-[(1-oxooctyl)amino]-, inner salt	I	I	I	I	I	L	I	L	I	I	I	I	I	I	I	I			I			DTXSID6052825	CAPRYLAMIDOPROPYL BETAINE	1-Propanaminium, N-(carboxymethyl)-N,N-dimethyl-3-[(1-oxooctyl)amino]-, inner salt	73772-46-0	C15 H30 N2 O3	Full match	No results	No results	Full match	Full match	-0.63	286.225	287.233	9.63	2.40236e+07	15	0	0				4	0.381309	0.303529	0.90586	0.90586
DTXSID60623653	195520-29-7	2,2'-[(E)-Diazenediyl]bis(N-cyclohexyl-2-methylpropanamide)	M				L	L		H								L			L	M		DTXSID60623653	Propanamide, 2,2'-(1,2-diazenediyl)bis[N-cyclohexyl-2-methyl-	N/A	195520-29-7	C20 H36 N4 O2	Not the top hit	No results	No results	Not the top hit	Full match	-4.72	364.282	382.316	14.529	1.50035e+08	11	0	0				4	0.662321	0.56333	0.875344	0.875344
DTXSID6065921	15667-10-4	Cyclohexylidenebis(tert-amyl) peroxide	L				VH	L		L						H		I		H	H	H		DTXSID6065921	Peroxide, 1,1'-cyclohexylidenebis[2-(1,1-dimethylpropyl)	Cyclohexylidenebis(tert-amyl) peroxide	15667-10-4	C16 H32 O4	Full match	No results	No results	Partial match	Full match	-0.9	288.23	289.237	15.68	4.36253e+07	46	0	0				4	0.36573	0.287406	0.90796	0.90796
DTXSID60885734	41672-81-5	L-Proline, 1-(1-oxohexadecyl)-4-[(1-oxohexadecyl)oxy]-, (4R)-	L		L		L	L	L	H								M			L			DTXSID60885734	(4R)-1-Hexadecanoyl-4-(hexadecanoyloxy)-L-proline	L-Proline, 1-(1-oxohexadecyl)-4-[(1-oxohexadecyl)oxy]-, (4R)-	41672-81-5	C37 H69 N O5	Full match	No results	No results	Partial match	Full match	-0.33	607.517	625.551	16.441	8.56755e+07	4	0	0				4	0.48062	0.315532	0.839014	0.839014
DTXSID60889358	604-35-3	Cholest-5-en-3-ol (3.beta.)-, 3-acetate	M				L	L		H								VH		H	M			DTXSID60889358	Cholest-5-en-3beta-yl acetate	Cholest-5-en-3-ol (3.beta.)-, 3-acetate	604-35-3	C29 H48 O2	Not the top hit	No results	No results	Partial match	Full match	-0.5	428.365	429.372	17.579	2.38523e+07	30	0	0				4	0.108653	0.992248	0.886898	0.886898
DTXSID60916294	94139-14-7	Acetic acid--2,2'-(tetradecylazanediyl)di(ethan-1-ol) (1/1)																						DTXSID60916294	Acetic acid--2,2'-(tetradecylazanediyl)di(ethan-1-ol) (1/1)	Acetic acid--2,2'-(tetradecylazanediyl)di(ethan-1-ol) (1/1)	94139-14-7	C20 H43 N O4	Not the top hit	No results	No results	Partial match	Full match	-0.76	361.319	362.326	13.319	3.5902e+07	4	0	0				4	0.728594	0.630408	0.915481	0.915481
DTXSID701009105	90032-33-0	2-Amino-3-[1-(5-amino-5-carboxypentyl)-3-(3-amino-3-carboxypropyl)-5-hydroxypyridin-1-ium-4-yl]propanoate	I				I	I		H								I			I			DTXSID701009105	(2S)-2-Amino-3-{1-[(5R)-5-amino-5-carboxypentyl]-3-[(3S)-3-amino-3-carboxypropyl]-5-hydroxypyridin-1-ium-4-yl}propanoate	2-Amino-3-[1-(5-amino-5-carboxypentyl)-3-(3-amino-3-carboxypropyl)-5-hydroxypyridin-1-ium-4-yl]propanoate	90032-33-0	C18 H28 N4 O7	Not the top hit	No results	No results	Partial match	Full match	-4.04	412.194	430.228	7.715	4.65499e+07	7	0	0				4	0.0982572	0.986246	0.733871	0.733871
DTXSID701019899	481-37-8	Ecgonine	M																					DTXSID701019899	Ecgonine	Ecgonine	481-37-8	C9 H15 N O3	Full match	Full match	No results	Partial match	Full match	-1.39	185.105	186.112	7.615	6.17432e+06	344	1	0	45.5	56		4	0.265593	0.215292	0.898246	0.898246
DTXSID70147779	106807-78-7	2-[2-(4-Nonylphenoxy)ethoxy]acetic acid	L				VH	L		H								H		M	H	L		DTXSID70147779	[2-(4-Nonylphenoxy)ethoxy]acetic acid	2-[2-(4-Nonylphenoxy)ethoxy]acetic acid	106807-78-7	C19 H30 O4	Full match	No results	No results	Not the top hit	Full match	-0.78	322.214	340.248	15.372	3.11128e+07	53	0	0				4	0.0123916	0.924832	0.854369	0.854369
DTXSID70168929	1707-03-5	Phosphinic acid, diphenyl-	M				H	L		H								VH			L	L		DTXSID70168929	Diphenylphosphinic acid	Phosphinic acid, diphenyl-	1707-03-5	C12 H11 O2 P	Full match	Full match	No results	No match	Full match	-0.96	218.049	219.057	9.369	5.75672e+07	23	4	0	72.3	94.6		2	0.88275	0.823497	0.805979	0.805979
DTXSID70206375	57673-91-3	Diethyl phenethylphosphoramidate	H				H	L	M	H								VH			I	M		DTXSID70206375	Diethyl N-(2-phenylethyl)phosphoramidate	Diethyl phenethylphosphoramidate	57673-91-3	C12 H20 N O3 P	Not the top hit	No results	No results	No match	Full match	-0.49	257.118	258.125	7.387	5.35662e+06	55	0	0				4	0.563035	0.493165	0.830853	0.830853
DTXSID7021287	108-30-5	Succinic anhydride	M	I	L	I	L		M	I	I	I	M	M	I	I	H	L	L	M	L	VH		DTXSID7021287	2,5-Furandione, dihydro-	Succinic anhydride	108-30-5	C4 H4 O3	Full match	No results	No results	Partial match	Full match	-2.29	100.016	101.023	10.373	2.22257e+07	31	0	0				4	0.0219818	0.994803	0.904136	0.904136
DTXSID7023227	114798-26-4	Losartan																				I		DTXSID7023227	Losartan	Losartan	114798-26-4	C22 H23 Cl N6 O	Full match	Full match	No results	Full match	Full match	-0.19	422.162	423.169	11.493	2.50485e+07	6	2	0	84.1	94.9		2	0.96718	0.852461	0.690713	0.690713
DTXSID70397378	26391-06-0	2-cyano-N,N-diethylacetamide	L				L	L		H								M			L	M		DTXSID70397378	2-Cyano-N,N-diethylacetamide	2-cyano-N,N-diethylacetamide	26391-06-0	C7 H12 N2 O	Full match	No results	No results	Partial match	Full match	-1.46	140.095	141.102	0.699	1.81599e+07	228	0	0				4	0.70267	0.6646	0.938326	0.938326
DTXSID7041592	6392-46-7	Allyxycarb	H	I	H	I	H	L	I	H	I	I	I	I	I	I	I	VH	VH		L	I		DTXSID7041592	Allyxycarb	Allyxycarb	6392-46-7	C16 H22 N2 O2	Full match	No results	No results	Partial match	Full match	-0.87	274.168	275.175	13.34	5.97586e+07	184	0	0				4	0.443547	0.369044	0.861749	0.861749
DTXSID7042190	2605-79-0	N,N-Dimethyldecylamine oxide	M	I	L	I	L	L	M	L	I	I	I	I	I	H	I	H	H	M	M	H		DTXSID7042190	N,N-Dimethyldecylamine N-oxide	N,N-Dimethyldecylamine oxide	2605-79-0	C12 H27 N O	Full match	Full match	No results	Full match	Full match	-1	201.209	202.216	10.789	9.94534e+07	30	1	0	9.8	96.4		2	0.209696	0.155019	0.98439	0.98439
DTXSID7046758	519-09-5	Benzoylecgonine	M				L	H		H								H			I	I		DTXSID7046758	Benzoylecgonine	Benzoylecgonine	519-09-5	C16 H19 N O4	Full match	Full match	No results	Full match	Full match	-1.05	289.131	290.138	6.593	3.50042e+07	117	3	0	91.2	97.9		2	0.258076	0.179507	0.808255	0.808255
DTXSID70511279	69788-75-6	4-Chlorobutyl 3,4-dimethoxybenzoate	M				L	L		H					H			H	H		L	M		DTXSID70511279	4-Chlorobutyl 3,4-dimethoxybenzoate	4-Chlorobutyl 3,4-dimethoxybenzoate	69788-75-6	C13 H17 Cl O4	Not the top hit	No results	No results	Not the top hit	Full match	-0.58	272.081	273.089	9.457	3.42764e+06	38	0	0				4	0.377771	0.303834	0.777569	0.777569
DTXSID70581659	10108-24-4	2-{2-[2-(2-Hydroxyethoxy)ethoxy]ethoxy}ethyl dodecanoate	L				L	L		L								M			L	M		DTXSID70581659	2-{2-[2-(2-Hydroxyethoxy)ethoxy]ethoxy}ethyl dodecanoate	2-{2-[2-(2-Hydroxyethoxy)ethoxy]ethoxy}ethyl dodecanoate	10108-24-4	C20 H40 O6	Full match	No results	No results	Partial match	Full match	-1.09	376.282	394.316	15.741	1.58576e+08	9	0	0				4	0.543053	0.440802	0.861918	0.861918
DTXSID7062403	2424-58-0	2-Butenedioic acid (2Z)-, mono-2-propenyl ester	L				L	L		H					H			M			I	M		DTXSID7062403	2-Butenedioic acid (2Z)-, 1-(2-propen-1-yl) ester	N/A	2424-58-0	C7 H8 O4	Full match	No results	No results	Partial match	Full match	-1.23	156.042	157.049	7.725	9.9125e+07	190	0	0				4	0.491513	0.44911	0.867828	0.867828
DTXSID7065093	10484-56-7	Naphthalene, 2-butoxy-					H											H	VH		H	M		DTXSID7065093	2-Butoxynaphthalene	Naphthalene, 2-butoxy-	10484-56-7	C14 H16 O	Not the top hit	No results	No results	Full match	Full match	-1.15	200.12	201.127	13.823	3.31377e+07	189	0	0				4	0.131342	0.0769605	0.896429	0.896429
DTXSID7068182	39546-32-2	4-Piperidinecarboxamide	M				L	L		H					H	H		M		M	L	I		DTXSID7068182	4-Piperidinecarboxamide	4-Piperidinecarboxamide	39546-32-2	C6 H12 N2 O	Full match	Full match	No results	Partial match	Full match	-1.49	128.095	129.102	5.32	3.61934e+07	183	1	0	44	68.9		4	0.821924	0.787115	0.951739	0.951739
DTXSID70893264	28540-82-1	Tentoxin	M				L	L		H								H			L			DTXSID70893264	Tentoxin	Tentoxin	28540-82-1	C22 H30 N4 O4	Full match	Full match	No results	Full match	Full match	-4.2	414.225	415.232	12.214	1.40459e+07	19	1	0	62	49.8		4	0.10891	0.996347	0.762436	0.762436
DTXSID70916629	94023-77-5	N-(1-Hydroxybutan-2-yl)undecanimidic acid	L				L	L		L								VH			L			DTXSID70916629	N-(1-Hydroxybutan-2-yl)undecanimidic acid	N-(1-Hydroxybutan-2-yl)undecanimidic acid	94023-77-5	C15 H31 N O2	Full match	No results	No results	Partial match	Full match	-0.91	257.235	258.243	14.918	7.65779e+07	50	0	0				4	0.67916	0.609258	0.948013	0.948013
DTXSID70962621	4266-66-4	1,8-Diazacyclotetradecane-2,7-dione	H				L	L		L								M			L			DTXSID70962621	1,8-Diazacyclotetradecane-2,7-dione	1,8-Diazacyclotetradecane-2,7-dione	4266-66-4	C12 H22 N2 O2	Full match	No results	No results	Partial match	Full match	-0.84	226.168	227.175	5.714	1.5218e+08	190	0	0				4	0.920561	0.859102	0.915396	0.915396
DTXSID70974648	59219-65-7	7-(1,2-Dihydroxyethyl)-1,4a,7,9-tetramethyl-1,2,3,4,4a,4b,5,6,7,9,10,10a-dodecahydrophenanthren-2-yl hexopyranoside	H				L	L		L								M			L			DTXSID70974648	(4aS,4bS,7S,10aS)-7-[(1R)-1,2-Dihydroxyethyl]-1,4a,7,9-tetramethyl-1,2,3,4,4a,4b,5,6,7,9,10,10a-dodecahydrophenanthren-2-yl D-glucopyranoside	7-(1,2-Dihydroxyethyl)-1,4a,7,9-tetramethyl-1,2,3,4,4a,4b,5,6,7,9,10,10a-dodecahydrophenanthren-2-yl hexopyranoside	59219-65-7	C26 H44 O8	Not the top hit	No results	No results	Partial match	Full match	-0.5	484.303	502.337	15.035	1.29401e+08	7	0	0				4	0.490968	0.359363	0.762597	0.762597
DTXSID801004415	84145-66-4	N-(2,5-Dioxooxolan-3-yl)-2-methyl-N-octadecylpropanamide	I				L	L		H								I			I			DTXSID801004415	N-(2,5-Dioxooxolan-3-yl)-2-methyl-N-octadecylpropanamide	N-(2,5-Dioxooxolan-3-yl)-2-methyl-N-octadecylpropanamide	84145-66-4	C26 H47 N O4	Not the top hit	No results	No results	Partial match	Full match	3.06	437.352	438.359	16.008	3.81849e+06	5	0	0				4	0.00598633	0.887139	0.863495	0.863495
DTXSID801016917	765231-58-1	Dimethylone	M				I	L		H								M			L			DTXSID801016917	bk-MDDMA	Dimethylone	765231-58-1	C12 H15 N O3	Full match	Full match	No results	Partial match	Full match	-0.86	221.105	222.112	9.054	1.77186e+07	640	7	0	46.9	63.7		4	0.907936	0.847852	0.858115	0.858115
DTXSID801349261	NOCAS_1349261	(2R)-2-[(2R,5S)-5-[(2S)-2-hydroxybutyl]oxolan-2-yl]propanoic acid	L				L	H		H								L			L			DTXSID801349261	(2R)-2-[(2R,5S)-5-[(2S)-2-hydroxybutyl]oxolan-2-yl]propanoic acid	(2R)-2-[(2R,5S)-5-[(2S)-2-hydroxybutyl]oxolan-2-yl]propanoic acid	NOCAS_1349261	C11 H20 O4	Full match	Full match	Invalid mass	Partial match	Full match	-0.91	216.136	217.143	15.253	3.68988e+07	210	4	1	61.6	48.3	71.8	2	0.98827	0.929536	0.894621	0.894621
DTXSID801349273	30828-09-2	4-Oxododecanedioic acid	L				L	L		L								M			L			DTXSID801349273	4-oxododecanedioic acid	4-Oxododecanedioic acid	30828-09-2	C12 H20 O5	Full match	Full match	No results	Partial match	Full match	-1.02	244.131	245.138	8.761	3.54853e+07	95	3	0	63	53.3		4	0.704955	0.638614	0.858225	0.858225
DTXSID80143904	1014-60-4	Benzene, 1,3-bis(1,1-dimethylethyl)-	L				I	L		H								VH			H	M		DTXSID80143904	Benzene, 1,3-bis(1,1-dimethylethyl)-	1,3-di-tert-Butyl benzene	1014-60-4	C14 H22	Full match	No results	No results	Partial match	Full match	-1.07	190.172	191.179	13.948	3.0528e+07	102	0	0				4	0.282254	0.230576	0.959599	0.959599
DTXSID80174576	205687-03-2	Dihydrocapsiate	L				L	H		H			L					H			L	M		DTXSID80174576	(4-Hydroxy-3-methoxyphenyl)methyl 8-methylnonanoate	Dihydrocapsiate	205687-03-2	C18 H28 O4	Not the top hit	No results	No results	Partial match	Full match	-0.63	308.199	326.232	14.845	7.27751e+07	61	0	0				4	0.136069	0.0523183	0.854426	0.854426
DTXSID80180672	26028-46-6	1,3,5-Triacetylhexahydro-1,3,5-triazine	M				L	L		H								L			L	L		DTXSID80180672	1,1',1''-(1,3,5-Triazinane-1,3,5-triyl)tri(ethan-1-one)	1,3,5-Triacetylhexahydro-1,3,5-triazine	26028-46-6	C9 H15 N3 O3	Full match	No results	No results	Partial match	Full match	-0.97	213.111	214.118	2.854	2.10823e+07	74	0	0				4	0.993499	0.935588	0.873171	0.873171
DTXSID8020123	103-33-3	Azobenzene	M	M	I	VH	H		I	I		I	M	I	I	I	I	VH	VH	M	L	H		DTXSID8020123	Diazene, 1,2-diphenyl-	Azobenzene	103-33-3	C12 H10 N2	Full match	No results	No results	Partial match	Full match	-1.34	182.084	183.091	6.657	9.38434e+06	98	0	0				4	0.274828	0.225348	0.880837	0.880837
DTXSID80214365	64153-50-0	2,2'-((3,5-Bis(1,1-dimethylethyl)phenyl)imino)bisethanol	M				H	H		H						H		L	VH		L	I		DTXSID80214365	2,2'-[(3,5-Di-tert-butylphenyl)azanediyl]di(ethan-1-ol)	2,2'-((3,5-Bis(1,1-dimethylethyl)phenyl)imino)bisethanol	64153-50-0	C18 H31 N O2	Full match	No results	No results	Partial match	Full match	-0.56	293.235	294.243	14.092	5.94056e+06	35	0	0				4	0.321504	0.24182	0.907883	0.907883
DTXSID8021640	123-99-9	Nonanedioic acid	L	I	L		L	L	L	M			L				H	L		L	L	H		DTXSID8021640	Nonanedioic acid	Nonanedioic acid	123-99-9	C9 H16 O4	Full match	No results	No results	Partial match	Full match	-1.19	188.105	189.112	15.256	8.59555e+06	328	0	0				4	0.235485	0.184369	0.894596	0.894596
DTXSID8022531	94-41-7	Chalcone	M				L	H		L								VH		M	M			DTXSID8022531	Chalcone	Chalcone	94-41-7	C15 H12 O	Full match	Full match	No results	Full match	Full match	-0.92	208.089	209.096	11.767	1.39914e+08	98	2	0	43.6	66.5		4	0.0208962	0.96435	0.856269	0.856269
DTXSID8029315	17540-75-9	4-(Butan-2-yl)-2,6-di-tert-butylphenol	L	I	I	I	H		I	I		I	M	I	H	H	I	H	VH	H	H	H		DTXSID8029315	Phenol, 2,6-bis(1,1-dimethylethyl)-4-(1-methylpropyl)-	4-(Butan-2-yl)-2,6-di-tert-butylphenol	17540-75-9	C18 H30 O	Full match	No results	No results	Partial match	Full match	-0.8	262.229	280.263	14.596	4.68213e+07	82	0	0				4	0.623743	0.552484	0.936646	0.936646
DTXSID8034665	81334-34-1	Imazapyr	L		L	L	H	L	L	L			L			M	H	L	M		L	M		DTXSID8034665	Imazapyr	Imazapyr	81334-34-1	C13 H15 N3 O3	Not the top hit	Full match	Invalid mass	Not the top hit	Full match	-0.85	261.111	262.118	7.174	2.34407e+07	117	2	1	83.3	92.6	86.4	2	0.51652	0.445565	0.819559	0.819559
DTXSID80349181	69610-40-8	N-Boc-L-prolinol	I				L	L		H								H			L	M		DTXSID80349181	tert-Butyl (2S)-2-(hydroxymethyl)pyrrolidine-1-carboxylate	N-Boc-L-prolinol	69610-40-8	C10 H19 N O3	Full match	No results	No results	Partial match	Full match	-1.01	201.136	202.144	7.763	8.58656e+06	207	0	0				4	0.137647	0.0829895	0.911699	0.911699
DTXSID8041612	19691-80-6	Athidathion	VH				H	L		L								VH			L	L		DTXSID8041612	Athidathion	Athidathion	19691-80-6	C8 H15 N2 O4 P S3	Not the top hit	No results	No results	Full match	Full match	4.52	329.995	331.002	12.454	8.19355e+07	2	0	0				4	0.715569	0.625895	0.626171	0.626171
DTXSID8044383	139-66-2	Diphenyl sulfide	M		L		L	L		H						H		H	M	M	L	VH		DTXSID8044383	Benzene, 1,1'-thiobis-	Diphenyl sulfide	139-66-2	C12 H10 S	Not the top hit	No results	No results	Not the top hit	Full match	-0.58	186.05	187.057	3.051	1.21812e+07	24	0	0				4	0.201477	0.150919	0.842467	0.842467
DTXSID8047183	2224-49-9	Triethanolamine Laurate					L													L	M	H		DTXSID8047183	Triethanolamine Laurate	Triethanolamine Laurate	2224-49-9	C18 H39 N O5	Not the top hit	No results	No results	No results	Full match	-0.87	349.283	350.29	11.043	5.8619e+06	0	0	0				4	0.811781	0.716866	0.892505	0.892505
DTXSID8061971	1793-68-6	Dodecanoic acid, 2-[bis(2-hydroxyethyl)amino]ethyl ester	L				L	L		L					H	H		VH			L	M		DTXSID8061971	Dodecanoic acid, 2-[bis(2-hydroxyethyl)amino]ethyl ester	Dodecanoic acid, 2-[bis(2-hydroxyethyl)amino]ethyl ester	1793-68-6	C18 H37 N O4	Full match	No results	No results	Partial match	Full match	-0.68	331.272	332.279	14.233	3.37546e+06	14	0	0				4	0.980261	0.89024	0.90213	0.90213
DTXSID8062816	3055-97-8	Heptaethylene glycol monododecyl ether	L				VH	L		L								M	VH	M	L	H		DTXSID8062816	3,6,9,12,15,18,21-Heptaoxatritriacontan-1-ol	Heptaethylene glycol monododecyl ether	3055-97-8	C26 H54 O8	Not the top hit	No results	No results	Partial match	Full match	-1.22	494.381	512.415	15.737	6.08644e+09	1	0	0				4	0.468714	0.33437	0.829231	0.829231
DTXSID8071510	68400-57-7	Octadecanamide, N-[2-hydroxy-1,1-bis(hydroxymethyl)ethyl]-	L				L	L		L								VH			L	L		DTXSID8071510	N-[1,3-Dihydroxy-2-(hydroxymethyl)propan-2-yl]octadecanamide	Octadecanamide, N-[2-hydroxy-1,1-bis(hydroxymethyl)ethyl]-	68400-57-7	C22 H45 N O4	Full match	No results	No results	Partial match	Full match	-0.66	387.335	388.342	15.945	1.97533e+06	14	0	0				4	0.48575	0.380494	0.902099	0.902099
DTXSID80913922	97417-02-2	3-{3-Hydroxy-1-[(prop-2-en-1-yl)oxy]propoxy}propane-1,2-diol	L				L	L		L								L			L			DTXSID80913922	3-{3-Hydroxy-1-[(prop-2-en-1-yl)oxy]propoxy}propane-1,2-diol	3-{3-Hydroxy-1-[(prop-2-en-1-yl)oxy]propoxy}propane-1,2-diol	97417-02-2	C9 H18 O5	Full match	No results	No results	Partial match	Full match	-1.44	206.115	207.122	5.193	2.15783e+07	33	0	0				4	0.0670099	0.0109997	0.884976	0.884976
DTXSID80972857	57352-24-6	Hexyl 5-hydroxy-3,4-dihydro-2H-pyrrole-2-carboxylate	L				I	L		H								H			L			DTXSID80972857	Hexyl 5-hydroxy-3,4-dihydro-2H-pyrrole-2-carboxylate	Hexyl 5-hydroxy-3,4-dihydro-2H-pyrrole-2-carboxylate	57352-24-6	C11 H19 N O3	Full match	No results	No results	Partial match	Full match	-0.87	213.136	214.144	8.727	9.88325e+06	272	0	0				4	0.0184237	0.960505	0.898318	0.898318
DTXSID80986616	67355-31-1	3-Hydroxy-2,2-bis(hydroxymethyl)propyl 5-hydroxy-4,4-bis(hydroxymethyl)pentanoate	L				L	L		H								L			L			DTXSID80986616	3-Hydroxy-2,2-bis(hydroxymethyl)propyl 5-hydroxy-4,4-bis(hydroxymethyl)pentanoate	3-Hydroxy-2,2-bis(hydroxymethyl)propyl 5-hydroxy-4,4-bis(hydroxymethyl)pentanoate	67355-31-1	C12 H24 O8	Full match	No results	No results	Full match	Full match	-1.43	296.147	297.154	5.906	7.27543e+08	2	0	0				4	0.203956	0.12348	0.816014	0.816014
DTXSID80997207	7581-94-4	2-(Piperidin-1-yl)cyclohexan-1-ol	M				L	L		H						H		M	M		L			DTXSID80997207	(1R,2R)-2-(Piperidin-1-yl)cyclohexan-1-ol	2-(Piperidin-1-yl)cyclohexan-1-ol	7581-94-4	C11 H21 N O	Full match	No results	No results	Partial match	Full match	-1.14	183.162	184.169	9.63	2.86677e+07	216	0	0				4	0.342068	0.292295	0.957585	0.957585
DTXSID901025113	58402-37-2	14-Hydroxy-3,6,9,12-tetraoxatetradecyl dodecanoate	L				L	L		L								M			L			DTXSID901025113	PEG Monolaurate n5	14-Hydroxy-3,6,9,12-tetraoxatetradecyl dodecanoate	58402-37-2	C22 H44 O7	Full match	Full match	No results	Partial match	Full match	-1.22	420.308	438.342	15.762	3.93745e+08	3	1	0	38.6	35.3		4	0.131687	0.0174714	0.838868	0.838868
DTXSID90144068	101622-51-9	2-(2-Hydroxyethylamino)-6-(benzylamino)-9-methylpurine	L				H	L		H								H			L	L		DTXSID90144068	Olomoucine	2-(2-Hydroxyethylamino)-6-(benzylamino)-9-methylpurine	101622-51-9	C15 H18 N6 O	Not the top hit	Full match	No results	Full match	Full match	0.11	298.154	299.162	11.777	3.91199e+07	16	4	0	45.6	56.5		4	0.191554	0.110533	0.821319	0.821319
DTXSID90156626	13057-72-2	7-Hydroxyisoflavone	L				L	H		H								H			L	L		DTXSID90156626	7-hydroxy-3-phenyl-4H-chromen-4-one	N/A	13057-72-2	C15 H10 O3	Not the top hit	Full match	No results	No match	Full match	-0.84	238.063	239.07	10.747	1.63237e+07	9	5	0	6.7	35		4	0.697221	0.632529	0.79697	0.79697
DTXSID90198647	506-24-1	9-Stearolic acid	M				L	L		H								VH			I	M		DTXSID90198647	octadec-9-ynoic acid	9-Stearolic acid	506-24-1	C18 H32 O2	Full match	Full match	No results	Partial match	Full match	-0.94	280.24	313.273	14.594	1.29759e+07	192	1	0	81.4	88.6		2	0.45529	0.379137	0.927048	0.927048
DTXSID90199376	51360-63-5	Icosanamide																VH				M		DTXSID90199376	Eicosanamide	Icosanamide	51360-63-5	C20 H41 N O	Full match	No results	No results	Partial match	Full match	-0.64	311.319	312.326	17.303	6.69529e+06	49	0	0				4	0.225115	0.140517	0.970992	0.970992
DTXSID9022310	486-66-8	7,4'-Dihydroxyisoflavone	M				L	H		H	M							H	VH		L	M		DTXSID9022310	Daidzein	Daidzein	486-66-8	C15 H10 O4	Full match	Full match	No results	Full match	Full match	-0.57	254.058	255.065	9.575	1.53065e+07	132	4	0	92.7	99.4		2	0.533253	0.464214	0.77408	0.77408
DTXSID9026922	112-60-7	Tetraethylene glycol	L		L		VH	L	L	L								L	M	M	L	H		DTXSID9026922	Ethanol, 2,2'-[oxybis(2,1-ethanediyloxy)]bis-	Tetraethylene glycol	112-60-7	C8 H18 O5	Full match	No results	No results	Partial match	Full match	-1.17	194.115	195.122	15.695	5.60968e+08	6	0	0				4	0.18632	0.133571	0.898445	0.898445
DTXSID90291783	15128-50-4	Dibenz[b,e]oxepin-6,11-dione	H				L	H		H								H			L	I		DTXSID90291783	Dibenzo[b,e]oxepine-6,11-dione	Dibenz[b,e]oxepin-6,11-dione	15128-50-4	C14 H8 O3	Full match	No results	No results	Not the top hit	Full match	-1.1	224.047	225.054	10.749	1.23183e+07	27	0	0				4	0.820795	0.759912	0.796924	0.796924
DTXSID9032113	107534-96-3	Tebuconazole	M	VH	L	H	L	H	M	M		M	M		L	L	M	VH	VH		L	L		DTXSID9032113	Tebuconazole	Tebuconazole	107534-96-3	C16 H22 Cl N3 O	Full match	Full match	Full match	Full match	Full match	-0.68	307.145	308.152	13.583	7.61945e+06	11	2	2	77.6	91.4	80.3	2	0.092905	0.00944061	0.801969	0.801969
DTXSID9035753	52304-36-6	Ethyl 3-(N-butylacetamido)propionate	L				H	L		L						H	H	M			L	M		DTXSID9035753	Ethyl 3-(N-butylacetamido)propionate	Ethyl 3-(N-butylacetamido)propionate	52304-36-6	C11 H21 N O3	Full match	No results	No results	Partial match	Full match	-1.09	215.152	216.159	8.769	2.95173e+07	172	0	0				4	0.0139955	0.95553	0.911667	0.911667
DTXSID9042209	4455-26-9	N-Methyldioctylamine	M				VH	L		L					H	H		H	VH	M	L	H		DTXSID9042209	N-Methyldioctylamine	N-Methyldioctylamine	4455-26-9	C17 H37 N	Full match	Full match	No results	Full match	Full match	-0.68	255.292	256.3	13.285	1.91928e+08	15	1	0	9.6	91.6		2	0.755647	0.686273	0.00736399	0.00736399
DTXSID90431622	357399-43-0	2-(3-Chlorophenyl)-3,5,5-trimethyl-2-morpholinol	M				L	H		H								M			M	I		DTXSID90431622	Hydroxy bupropion	2-(3-Chlorophenyl)-3,5,5-trimethyl-2-morpholinol	357399-43-0	C13 H18 Cl N O2	Full match	Full match	No results	Not the top hit	Full match	-0.67	255.102	238.099	7.306	1.42995e+07	135	1	0	58.6	77.7		2	0.567544	0.498222	0.817586	0.817586
DTXSID9044748	947-19-3	(1-Hydroxycyclohexyl)(phenyl)methanone	L		L		L	H		H			M				H	L	L	M	L	H		DTXSID9044748	Methanone, (1-hydroxycyclohexyl)phenyl-	(1-Hydroxycyclohexyl)(phenyl)methanone	947-19-3	C13 H16 O2	Not the top hit	No results	No results	Partial match	Full match	-1.21	204.115	205.122	12.304	4.97343e+07	616	0	0				4	0.0865427	0.031076	0.886866	0.886866
DTXSID9062194	2129-99-9	Octadecanoic acid, compd. with 2-aminoethanol (1:1)					L											H		M	L	VH		DTXSID9062194	Octadecanoic acid, compd. with 2-aminoethanol (1:1)	Octadecanoic acid, compd. with 2-aminoethanol (1:1)	2129-99-9	C20 H43 N O3	Full match	No results	No results	Partial match	Full match	-0.78	345.324	346.331	13.339	8.87928e+06	6	0	0				4	0.892621	0.798781	0.93843	0.93843
DTXSID9071131	68133-25-5	.beta.-Alanine, N-(2-methoxy-5-nitrophenyl)-, 2-methoxyethyl ester	M				H	L		H								H	H		L	I		DTXSID9071131	2-Methoxyethyl N-(2-methoxy-5-nitrophenyl)-beta-alaninate	.beta.-Alanine, N-(2-methoxy-5-nitrophenyl)-, 2-methoxyethyl ester	68133-25-5	C13 H18 N2 O6	Not the top hit	No results	No results	Partial match	Full match	-1.39	298.116	299.123	7.119	6.54143e+06	17	0	0				4	0.153763	0.0727526	0.783192	0.783192
DTXSID90871625	256-96-2	Iminostilbene	M				L	L		H								VH	VH		L	I		DTXSID90871625	Iminostilbene	Iminostilbene	256-96-2	C14 H11 N	Full match	Full match	No results	Partial match	Full match	-0.86	193.089	194.096	8.886	3.55476e+06	69	2	0	8.1	62.1		4	0.170304	0.117833	0.873377	0.873377
DTXSID90879242	628-68-2	Ethanol, 2,2'-oxybis-, diacetate	L				VH	L		L								L		M	L			DTXSID90879242	Diethyleneglycol diacetate	N/A	628-68-2	C8 H14 O5	Full match	Full match	No results	Not the top hit	Full match	-1.51	190.084	191.091	6.46	3.00893e+07	116	1	0	6.7	33.9		4	0.195019	0.143365	0.871587	0.871587
DTXSID90883480	693-57-2	12-Aminododecanoic acid	L		L		L	L		H					H			VH		M	L			DTXSID90883480	12-Aminododecanoic acid	12-Aminododecanoic acid	693-57-2	C12 H25 N O2	Full match	Full match	No results	Full match	Full match	-1	215.188	216.196	9.314	3.78863e+07	84	1	0	46.1	59.1		4	0.050038	0.991562	0.948031	0.948031
DTXSID90888374	73179-35-8	7,10,13,16,19-Pentaoxapentacosane-9,17-diol, 11,15-dimethyl-	L				L	L		L								L	VH		L			DTXSID90888374	11,15-Dimethyl-7,10,13,16,19-pentaoxapentacosane-9,17-diol	7,10,13,16,19-Pentaoxapentacosane-9,17-diol, 11,15-dimethyl-	73179-35-8	C22 H46 O7	Not the top hit	No results	No results	Not the top hit	Full match	-1.03	422.324	440.358	15.078	2.36639e+08	3	0	0				4	0.127386	0.012623	0.852347	0.852347
DTXSID90905838	10091-84-6	3-(3-Methylbut-2-en-1-yl)-3H-purin-6-amine	M				H	L		H								M			L			DTXSID90905838	3-(3-methylbut-2-en-1-yl)-3H-purin-6-amine	3-(3-Methylbut-2-en-1-yl)-3H-purin-6-amine	10091-84-6	C10 H13 N5	Full match	Full match	Invalid mass	Partial match	Full match	-0.72	203.117	204.124	7.356	5.6599e+06	68	4	1	51.6	82.6	88.7	2	0.098624	0.0434285	0.890146	0.890146
DTXSID90962608	4261-27-2	Methyl 2-O-methylhexopyranoside	L				L	L		H								L			L			DTXSID90962608	Methyl 2-O-methyl-D-altropyranoside	Methyl 2-O-methylhexopyranoside	4261-27-2	C8 H16 O6	Full match	No results	No results	Partial match	Full match	-1.08	208.094	231.084	4.297	6.21821e+07	35	0	0				4	0.0266785	0.97013	0.862103	0.862103
			94	5	6	0	0	0	17	10	4	3	18	5	1	6	3	61	17	74	19	81		N/A	Isooctadecanoic acid, ester with oxybis[propanediol]	N/A	N/A	C24 H50 O7	Not the top hit	No results	No results	Partial match	Full match	-1.43	450.355	468.389	15.723	4.81233e+09	2	0	0				4	0.879937	0.757556	0.852135	0.852135
			22	2	4	11	40	56	11	135	2	3	11	2	42	46	22	55	10	11	13	48		N/A	PEG Monolaurate n7	N/A	N/A	C26 H52 O9	Full match	Full match	No results	Full match	Full match	-1.47	508.36	526.394	15.807	1.38976e+09	2	1	0	38.9	37.2		4	0.30893	0.170787	0.792745	0.792745
			3	2	2	6	52	0	0	0	0	0	0	0	0	4	9	50	43	1	0	9		N/A	PEG Monolaurate n6	N/A	N/A	C24 H48 O8	Full match	Full match	No results	Full match	Full match	-1.28	464.334	482.368	15.789	7.82169e+08	10	1	0	38.7	36.2		4	0.720342	0.594163	0.815841	0.815841
			119	9	12	17	92	56	28	145	6	6	29	7	43	56	34	166	70	86	32	138		N/A	PPG n8	N/A	N/A	C24 H50 O9	Not the top hit	Full match	No results	No results	No results	-0.62	482.345	500.379	13.21	4.6635e+08	0	1	0	80.3	97.4		2	0.552234	0.42116	0.806591	0.806591
			268	268	268	268	268	268	268	268	268	268	268	268	268	268	268	268	268	268	268	268		N/A	2-{[2-{[2,2-Bis(hydroxymethyl)butoxy]methyl}-2-(hydroxymethyl)butoxy]methyl}-2-ethylpropane-1,3-diol (non-preferred name)	N/A	N/A	C18 H38 O7	Full match	No results	No results	Partial match	Full match	-0.47	366.262	384.295	12.588	1.19121e+08	9	0	0				4	0.622128	0.522599	0.852609	0.852609
			0.44403	0.0335821	0.0447761	0.0634328	0.343284	0.208955	0.104478	0.541045	0.0223881	0.0223881	0.108209	0.0261194	0.160448	0.208955	0.126866	0.619403	0.261194	0.320896	0.119403	0.514925		N/A	4,6-dihydroxy-5a-methyl-3-methylidene-2-oxo-dodecahydronaphtho[1,2-b]furan-9-carbaldehyde	N/A	N/A	C15 H20 O5	Full match	Full match	No results	Partial match	Full match	-1.34	280.131	281.138	7.48	1.10391e+08	181	5	0	66.8	66.3		4	0.347105	0.270982	0.8179	0.8179
																								N/A	(2S,3aS,7aS)-1-[(2S)-2-{[(2S)-1-Ethoxy-1-oxopentan-2-yl]amino}propanoyl]octahydro-1H-indole-2-carboxylic acid--2-methylpropan-2-amine (1/1) (non-preferred name)	N/A	N/A	C23 H43 N3 O5	Full match	No results	No results	No results	Full match	-1.39	441.32	442.327	10.236	9.07757e+07	0	0	0				4	0.934371	0.814446	0.826877	0.826877
																								N/A	PPG n9	N/A	N/A	C27 H56 O10	Not the top hit	Full match	No results	No match	No results	-0.36	540.387	563.376	13.807	8.87212e+07	2	1	0	81.7	97.9		2	0.0174519	0.870606	0.783747	0.783747
																								N/A	Dehydroepiandrosterone (DHEA)	N/A	N/A	C19 H28 O2	Full match	Full match	No results	Not the top hit	Full match	-0.72	288.209	289.216	14.815	5.25114e+07	121	3	0	66.8	66.1		4	0.344862	0.266543	0.886906	0.886906
																								N/A	Atenolol acid	N/A	N/A	C14 H21 N O4	Full match	Full match	No results	Not the top hit	Full match	-0.75	267.147	268.154	5.435	4.43471e+07	139	3	0	98.4	98.5		2	0.492282	0.419687	0.848558	0.848558
																								N/A	1,4a-dimethyl-9-oxo-7-(propan-2-yl)-1,2,3,4,4a,9,10,10a-octahydrophenanthrene-1-carboxylic acid	N/A	N/A	C20 H26 O3	Full match	Full match	No results	Partial match	Full match	-0.91	314.188	315.195	14.535	4.2328e+07	118	8	0	9.2	84.1		2	0.065897	0.980519	0.837081	0.837081
																								N/A	Tetradecanoic acid, ammonium salt (1:1)	N/A	N/A	C14 H31 N O2	Full match	No results	No results	Partial match	Full match	-1.17	245.235	246.242	10.902	3.57498e+07	8	0	0				4	0.798349	0.731708	0.96136	0.96136
																								N/A	6-(4-phenylpiperazino)hexanoic acid hydrochloride	N/A	N/A	C16 H24 N2 O2	Full match	Full match	No results	Partial match	Full match	-0.87	276.184	277.191	7.972	3.3892e+07	279	3	0	58.4	77.5		2	0.439168	0.364118	0.875148	0.875148
																								N/A	6-Hydroxy-8-methoxy-3-methyl-3,4-dihydro-1H-isochromen-1-one	N/A	N/A	C11 H12 O4	Not the top hit	Full match	No results	Partial match	Full match	-1.31	208.073	209.081	8.534	3.06228e+07	515	2	0	66.8	66.2		4	0.00571059	0.949168	0.840948	0.840948
																								N/A	NP-006274	N/A	N/A	C14 H10 O6	Full match	Full match	No results	Not the top hit	Full match	-0.92	274.047	275.055	7.221	2.91822e+07	58	1	0	70.8	74		2	0.32434	0.249869	0.74148	0.74148
																								N/A	N1-ethyl-4-methylbenzene-1-sulfonamide	N/A	N/A	C9 H13 N O2 S	Full match	Full match	No results	Full match	Full match	-0.7	199.067	200.074	9.454	2.80215e+07	124	2	0	78	91.6		2	0.0884835	0.0343886	0.84428	0.84428
																								N/A	1,4a-Dimethyl-6-methylene-5-[2-(2-oxo-2,5-dihydro-3-furanyl)ethyl]decahydro-1-naphthalenecarboxylic acid	N/A	N/A	C20 H28 O4	Not the top hit	Full match	No results	Partial match	Full match	-0.44	332.199	333.206	14.553	2.5328e+07	152	15	0	78.5	84.5		2	0.897633	0.807361	0.827675	0.827675
																								N/A	2-(11,17-Dihydroxy-10,13,16-trimethyl-3-oxo-4,5,6,7,8,9,10,11,12,13,14,15,16,17-tetradecahydro-3H-cyclopenta[a]phenanthren-17-yl)-2-oxoethyl acetate	N/A	N/A	C24 H34 O6	Not the top hit	Full match	No results	Not the top hit	Full match	-0.65	418.235	401.232	13.753	2.49638e+07	30	1	0	64.1	56.8		4	0.0793614	0.965709	0.768259	0.768259
																								N/A	3,3'-(Octylazanediyl)dipropanoic acid (non-preferred name)	N/A	N/A	C14 H27 N O4	Full match	No results	No results	Partial match	Full match	-0.89	273.194	274.201	8.3	2.25777e+07	34	0	0				4	0.479104	0.404865	0.888714	0.888714
																								N/A	NP-001596	N/A	N/A	C16 H30 O4	Not the top hit	Full match	No results	Full match	Full match	-0.87	286.214	309.203	14.886	1.44088e+07	90	1	0	57.1	33.1		4	0.370117	0.292341	0.894569	0.894569
																								N/A	N1-[4-(1,3-Oxazol-5-yl)phenyl]cyclopropane-1-carboxamide	N/A	N/A	C13 H12 N2 O2	Full match	Full match	No results	Partial match	Full match	-0.92	228.09	229.097	6.299	1.02458e+07	393	5	0	45.7	72.5		2	0.823195	0.761213	0.83498	0.83498
																								N/A	(1S,4R,5R,9R,10R,12R,13R,14S)-5,9-Dimethyl-16-(propan-2-yl)tetracyclo[10.2.2.0~1,10~.0~4,9~]hexadec-15-ene-5,13,14-tricarboxylic acid (non-preferred name)	N/A	N/A	C24 H34 O6	Not the top hit	No results	No results	Partial match	Full match	-0.89	418.235	436.269	14.391	9.68426e+06	23	0	0				4	0.0792625	0.96561	0.768159	0.768159
																								N/A	Formaldehyde, polymer with 1,2-ethanediamine and phenol	N/A	N/A	C9 H16 N2 O2	Full match	No results	No results	Partial match	Full match	-1.57	184.121	185.128	5.985	6.84963e+06	212	0	0				4	0.291323	0.24129	0.915297	0.915297
																								N/A	Bicyclo[3.1.1]hept-2-ene, 2,6,6-trimethyl-, polymer with 6,6-dimethyl-2-methylenebicyclo[3.1.1]heptane	N/A	N/A	C20 H32	Not the top hit	No results	No results	Partial match	Full match	1.62	272.251	273.258	12.247	4.30321e+06	79	0	0				4	0.545551	0.471569	0.946844	0.946844
																																													102
																		468
[truncated: 52 more columns]

## Sheet: PUC_Neg
DTXSID	Tags	Checked	Name	PREFERRED_NAME	CASRN	Formula	Annot. Source: Predicted Compositions	Annot. Source: mzCloud Search	Annot. Source: mzVault Search	Annot. Source: ChemSpider Search	Annot. Source: MassList Search	Annot. DeltaMass [ppm]	Calc. MW	m/z	RT [min]	Area (Max.)	# ChemSpider Results	# mzCloud Results	# mzVault Results	mzCloud Best Match	mzCloud Best Match Confidence	Mass Defect: Kendrick MD [C2 F4]	Mass Defect: Kendrick MD [C2 F3 O]	Mass Defect: Kendrick MD [C2 H4]	Mass Defect: Kendrick MD [C3 H6]	Mass Defect: Kendrick MD [C8 H8]	mzVault Best Match	mzVault Library Match: PFAS_CFM_specLibrary_Duke	mzVault Library Match: 080522 HHEAR POSITIVE and NEGATIVE(d02c6804-04e8-4b2b-ab1e-486e0d84d6da)	mzVault Library Match: 080522 MSMLS POSITIVE and NEGATIVE(b399db47-3f10-473e-9825-49d12c9a2da7)	mzVault Library Match: 080522 NIST 2020 Negative(263c597e-4cd9-410f-a24a-773ab199f6fe)	mzVault Library Match: 062524_EPA ToxCast_NEG_final	mzVault Library Match: 052024_CordBlood_FlameRetardants_NEG	mzVault Library Match: 051724_CordBlood_Phenols_NEG	mzVault Library Match: 051724_CordBlood_PFAS_NEG	mzVault Library Match: 051624_RestekPesticides_NEG	mzVault Library Match: 051624_CordBlood_Phthalates_NEG	# Usable QC	RSD QC Areas [%]	RSD Corr. QC Areas [%]	Mass List Match: EFS HRAM Compound Database	Mass List Match: PFAS_NIST	Mass List Match: UpdatedPolymerAdditiveList2021v3	Mass List Match: EPA_PesticidesList	Mass List Match: EPA_ContaminantOfEmergingConcern	MS2	Reference Ion	Group Area: F36, Surface Water , Asheville, Sample	Group Area: F37, Surface Water , Asheville, Sample
DTXSID0021414		FALSE	Phosphoric acid, tris(2-ethylhexyl) ester	Tris(2-ethylhexyl) phosphate	78-42-2	C24 H51 O4 P	Full match	No results	No results	Partial match	Full match	0.37	434.353	433.345	14.413	5.4634e+07	7	0	0			0.0365974	0.918565	0.867653	0.867653	0.0913661		No matches found	No matches found	No matches found	No matches found	No matches found	No matches found	No matches found	No matches found	No matches found	No matches found	3	5	2	No matches found	No matches found	Multiple matches found	No matches found	Multiple matches found	DDA for preferred ion	[M-H]-1	4.53288e+07	5.26201e+07
DTXSID0021834		FALSE	4-Nitrophenol	4-Nitrophenol	100-02-7	C6 H5 N O3	Full match	Full match	Full match	Full match	Full match	1.28	139.027	138.02	6.207	9.18671e+06	48	6	2	98.9	9.9	0.645641	0.607861	0.871881	0.871881	0.943487	99.8	No matches found	Single match found	No matches found	No matches found	No matches found	No matches found	Single match found	No matches found	No matches found	No matches found	3	1	0	No matches found	No matches found	No matches found	No matches found	Multiple matches found	DDA for preferred ion	[M-H]-1	6.41051e+06	5.51724e+06
DTXSID0021961		FALSE	Benzophenone	Benzophenone	119-61-9	C13 H10 O	Full match	No results	No results	Full match	Full match	1.07	182.073	181.066	5.676	1.76369e+07	66	0	0			0.264141	0.214664	0.870055	0.870055	0.963832		No matches found	No matches found	No matches found	No matches found	No matches found	No matches found	No matches found	No matches found	No matches found	No matches found	3	1	0	Single match found	No matches found	Single match found	Single match found	Multiple matches found	DDA for preferred ion	[M-H]-1	802323	591028
DTXSID0027802		FALSE	1,2-Propanediol, 1,2-dibenzoate	Propylene glycol dibenzoate	19224-26-1	C17 H16 O4	Full match	No results	No results	Partial match	Full match	0.81	284.105	283.098	4.784	2.19044e+07	343	0	0			0.282004	0.2048	0.787853	0.787853	0.934181		No matches found	No matches found	No matches found	No matches found	No matches found	No matches found	No matches found	No matches found	No matches found	No matches found	3	10	4	No matches found	No matches found	Single match found	No matches found	Multiple matches found	DDA for preferred ion	[M-H]-1	54114.3	50499.5
DTXSID0042088		FALSE	Dodecyl sulfate	Lauryl sulfate	151-41-7	C12 H26 O4 S	Full match	Full match	No results	Full match	Full match	0.57	266.155	265.148	10.249	1.29487e+08	8	5	0	99.9	10	0.51061	0.438285	0.85814	0.85814	0.995223		No matches found	No matches found	No matches found	No matches found	No matches found	No matches found	No matches found	No matches found	No matches found	No matches found	3	5	2	No matches found	No matches found	Single match found	No matches found	No matches found	DDA for preferred ion	[M-H]-1	4.57369e+07	3.97011e+07
DTXSID0051780		FALSE	2-Propenoic acid, 1,1'-[1,2-ethanediylbis(oxy-2,1-ethanediyl)] ester	Triethylene glycol diacrylate	1680-21-3	C12 H18 O6	Not the top hit	No results	No results	No match	Full match	1.12	258.111	257.103	0.689	9.5289e+06	3	0	0			0.545844	0.475704	0.822418	0.822418	0.955358		No matches found	No matches found	No matches found	No matches found	No matches found	No matches found	No matches found	No matches found	No matches found	No matches found	3	6	2	No matches found	No matches found	Single match found	No matches found	Multiple matches found	No MS2	[M-H]-1	3.60466e+06	2.85005e+06
DTXSID0051869		FALSE	2-Propenoic acid, 1,1'-(2,2-dimethyl-1,3-propanediyl) ester	N/A	2223-82-7	C11 H16 O4	Full match	No results	No results	Partial match	Full match	0.91	212.105	257.103	0.686	9.5289e+06	276	0	0			0.997413	0.939775	0.868212	0.868212	0.977456		No matches found	No matches found	No matches found	No matches found	No matches found	No matches found	No matches found	No matches found	No matches found	No matches found	3	6	2	No matches found	No matches found	Single match found	No matches found	Multiple matches found	No MS2	[M+FA-H]-1	3.60466e+06	2.85005e+06
DTXSID00895473		FALSE	2,2,3,3,4,4,4-Heptafluorobutyl acetate	2,2,3,3,4,4,4-Heptafluorobutyl acetate	356-06-9	C6 H5 F7 O2	Not the top hit	No results	No results	No match	Full match	-0.33	242.018	241.01	0.532	6.86177e+06	15	0	0			0.612824	0.547057	0.747456	0.747456	0.872107		No matches found	No matches found	No matches found	No matches found	No matches found	No matches found	No matches found	No matches found	No matches found	No matches found	3	13	4	No matches found	Multiple matches found	No matches found	No matches found	Multiple matches found	DDA for preferred ion	[M-H]-1	2.84645e+06	1.68572e+06
DTXSID1024702		FALSE	Oxirane, 2-[[4-(1,1-dimethylethyl)phenoxy]methyl]-	tert-Butyl phenyl glycidyl ether	3101-60-8	C13 H18 O2	Full match	No results	No results	Partial match	Full match	0.55	206.131	205.124	7.889	9.87407e+06	651	0	0			0.0825202	0.0265056	0.900625	0.900625	0.00679222		No matches found	No matches found	No matches found	No matches found	No matches found	No matches found	No matches found	No matches found	No matches found	No matches found	2	22	7	No matches found	No matches found	Single match found	No matches found	Multiple matches found	DDA for preferred ion	[M-H]-1	479742	523156
DTXSID1027134		FALSE	Bis(2-ethylhexyl) phosphate	Bis(2-ethylhexyl) phosphate	298-07-7	C16 H35 O4 P	Full match	No results	Full match	Partial match	Full match	1.21	322.228	321.22	10.126	6.60978e+06	7	0	1			0.0257868	0.938224	0.867883	0.867883	0.0338465	87.4	No matches found	No matches found	No matches found	No matches found	Single match found	No matches found	No matches found	No matches found	No matches found	No matches found	3	4	2	No matches found	No matches found	Single match found	No matches found	Single match found	DDA for preferred ion	[M-H]-1	946389	753459
DTXSID1027635		FALSE	Propanoic acid, 2-methyl-, 1,1'-[2,2-dimethyl-1-(1-methylethyl)-1,3-propanediyl] ester	2,2,4-Trimethyl-1,3-pentanediol diisobutyrate	6846-50-0	C16 H30 O4	Full match	No results	No results	Partial match	Full match	1.04	286.215	285.207	10.834	1.41287e+07	101	0	0			0.37066	0.292883	0.895116	0.895116	0.0425309		No matches found	No matches found	No matches found	No matches found	No matches found	No matches found	No matches found	No matches found	No matches found	No matches found	3	8	3	No matches found	No matches found	Multiple matches found	No matches found	Multiple matches found	DDA for preferred ion	[M-H]-1	1.5727e+06	1.12417e+06
DTXSID1027970		FALSE	3-Cyclohexene-1-carboxaldehyde, 4-(4-hydroxy-4-methylpentyl)-	4-(4-Hydroxy-4-methylpentyl)cyclohex-3-ene-1-carbaldehyde	31906-04-4	C13 H22 O2	Full match	No results	No results	Partial match	Full match	0.69	210.162	209.155	9.698	2.48411e+07	406	0	0			0.0737935	0.0166835	0.927455	0.927455	0.0356989		No matches found	No matches found	No matches found	No matches found	No matches found	No matches found	No matches found	No matches found	No matches found	No matches found	3	5	2	No matches found	No matches found	Multiple matches found	No matches found	Multiple matches found	DDA for preferred ion	[M-H]-1	888968	801502
DTXSID1029122		FALSE	Benzoic acid, 1,1'-anhydride	Benzoic anhydride	93-97-0	C14 H10 O3	Full match	No results	No results	Partial match	Full match	0.95	226.063	225.056	5.676	3.23652e+07	144	0	0			0.816872	0.755441	0.810783	0.810783	0.927217		No matches found	No matches found	No matches found	No matches found	No matches found	No matches found	No matches found	No matches found	No matches found	No matches found	3	2	1	No matches found	No matches found	Single match found	No matches found	Multiple matches found	DDA for preferred ion	[M-H]-1	1.51153e+06	1.15042e+06
DTXSID1044279		FALSE	Butanedioic acid, 2-sulfo-, 1,4-bis(2-ethylhexyl) ester	Docusate hydrogen	10041-19-7	C20 H38 O7 S	Not the top hit	No results	No results	Partial match	Full match	0.05	422.234	421.227	11.545	1.57667e+08	19	0	0			0.0382068	0.923468	0.762372	0.762372	0.979844		No matches found	No matches found	No matches found	No matches found	No matches found	No matches found	No matches found	No matches found	No matches found	No matches found	3	3	1	No matches found	No matches found	Single match found	No matches found	Single match found	DDA for preferred ion	[M-H]-1	1.02912e+08	1.14454e+08
DTXSID2021781		FALSE	Dibutyl phthalate	Dibutyl 1,2-benzenedicarboxylate	84-74-2	C16 H22 O4	Full match	Full match	Full match	Full match	Full match	1.11	278.152	277.145	8.46	5.52339e+06	279	3	2	95.1	100	0.388187	0.312602	0.841531	0.841531	0.984793	68.2	No matches found	No matches found	No matches found	No matches found	Multiple matches found	No matches found	No matches found	No matches found	No matches found	No matches found	3	1	0	Multiple matches found	No matches found	Multiple matches found	Single match found	Multiple matches found	DDA for preferred ion	[M-H]-1	971150	952527
DTXSID2021999		FALSE	Hexanedioic acid, 1,6-diethyl ester	N/A	141-28-6	C10 H18 O4	Full match	No results	No results	Partial match	Full match	0.8	202.121	201.113	5.796	1.23722e+07	269	0	0			0.112245	0.0573204	0.89498	0.89498	0.999082		No matches found	No matches found	No matches found	No matches found	No matches found	No matches found	No matches found	No matches found	No matches found	No matches found	3	7	2	No matches found	No matches found	Multiple matches found	No matches found	Multiple matches found	DDA for preferred ion	[M-H]-1	1.23289e+07	2.54777e+06
DTXSID2026107		FALSE	2-Propenoic acid, 1,1'-[oxybis(2,1-ethanediyloxy-2,1-ethanediyl)] ester	Tetraethylene glycol diacrylate	17831-71-9	C14 H22 O7	Not the top hit	No results	No results	Partial match	Full match	1.16	302.137	301.13	0.684	4.36504e+06	73	0	0			0.134641	0.052538	0.799534	0.799534	0.95515		No matches found	No matches found	No matches found	No matches found	No matches found	No matches found	No matches found	No matches found	No matches found	No matches found	3	11	4	No matches found	No matches found	Single match found	No matches found	Single match found	No MS2	[M-H]-1	1.60773e+06	503709
DTXSID2044349		FALSE	Hydrogen iodide	Hydrogen iodide	10034-85-2	H I	No results	No results	No results	Full match	Full match	1.02	127.912	126.905	0.612	2.2748e+08	1	0	0			0.641388	0.606629	0.769595	0.769595	0.835476		No matches found	No matches found	No matches found	No matches found	No matches found	No matches found	No matches found	No matches found	No matches found	No matches found	3	4	2	No matches found	No matches found	No matches found	Single match found	No matches found	DDA for preferred ion	[M-H]-1	1.09793e+08	1.1707e+08
DTXSID20895157		FALSE	1,1,1,2,2,3,3-Heptafluorooctane	1,1,1,2,2,3,3-Heptafluorooctane	2708-54-5	C8 H11 F7	Not the top hit	No results	No results	Full match	Full match	-0.24	240.075	239.068	8.101	6.79299e+06	71	0	0			0.689273	0.624035	0.806769	0.806769	0.93042		No matches found	No matches found	No matches found	No matches found	No matches found	No matches found	No matches found	No matches found	No matches found	No matches found	3	5	2	Multiple matches found	Single match found	Single match found	No matches found	Multiple matches found	DDA for preferred ion	[M-H]-1	2.60736e+06	2.42298e+06
DTXSID3021487		FALSE	1,2,4-Benzenetricarboxylic acid	1,2,4-Benzenetricarboxylic acid	528-44-9	C9 H6 O6	Not the top hit	No results	No results	Partial match	Full match	1.05	210.017	209.009	0.512	2.52679e+06	52	0	0			0.929772	0.872701	0.78215	0.78215	0.890319		No matches found	No matches found	No matches found	No matches found	No matches found	No matches found	No matches found	No matches found	No matches found	No matches found	3	3	1	No matches found	No matches found	Multiple matches found	No matches found	Multiple matches found	No MS2	[M-H]-1	1.07124e+06	1.55933e+06
DTXSID3021986		FALSE	Tributyl Phosphate	Tributyl phosphate	126-73-8	C12 H27 O4 P	Full match	No results	No results	Partial match	Full match	1	266.165	265.158	7.706	3.82625e+07	20	0	0			0.520143	0.447814	0.867757	0.867757	0.0048457		No matches found	No matches found	No matches found	No matches found	No matches found	No matches found	No matches found	No matches found	No matches found	No matches found	3	7	3	Multiple matches found	No matches found	Multiple matches found	No matches found	Multiple matches found	DDA for preferred ion	[M-H]-1	2.93737e+06	1.35612e+06
DTXSID3025045		FALSE	2-Propenoic acid, 1,1'-(oxydi-2,1-ethanediyl) ester	Diethylene glycol diacrylate	4074-88-8	C10 H14 O5	Not the top hit	No results	No results	Partial match	Full match	1.1	214.084	213.077	0.687	9.86983e+06	131	0	0			0.957054	0.898878	0.84531	0.84531	0.955574		No matches found	No matches found	No matches found	No matches found	No matches found	No matches found	No matches found	No matches found	No matches found	No matches found	3	15	6	No matches found	No matches found	Multiple matches found	No matches found	Multiple matches found	No MS2	[M-H]-1	3.82296e+06	2.5727e+06
DTXSID3031864		FALSE	Perfluoro-1-octanesulfonic acid (PFOS)	N/A	1763-23-1	C8 H F17 O3 S	Full match	Full match	Full match	Full match	Not the top hit	0.56	499.938	498.93	10.465	3.28093e+07	9	1	3	100	88.6	0.97001	0.834155	0.379536	0.379536	0.637029	89	No matches found	Single match found	No matches found	No matches found	Single match found	No matches found	No matches found	Single match found	No matches found	No matches found	3	4	1	No matches found	Multiple matches found	Single match found	No matches found	Multiple matches found	DDA for preferred ion	[M-H]-1	6.54089e+06	5.98747e+06
DTXSID3044679		FALSE	Phosphonic acid, P-octyl-	N/A	4724-48-5	C8 H19 O3 P	Full match	No results	No results	Partial match	Full match	0.96	194.107	193.1	5.693	6.1325e+06	17	0	0			0.178568	0.12582	0.890624	0.890624	0.990599		No matches found	No matches found	No matches found	No matches found	No matches found	No matches found	No matches found	No matches found	No matches found	No matches found	3	8	3	No matches found	No matches found	Single match found	No matches found	Multiple matches found	DDA for preferred ion	[M-H]-1	89843.2	598704
DTXSID4022527		FALSE	Propylparaben	Propylparaben	94-13-3	C10 H12 O3	Full match	Full match	Full match	Full match	Full match	0.86	180.079	179.072	9.011	3.13001e+07	719	3	5	91.8	55.1	0.289399	0.240464	0.877721	0.877721	0.97047	92.6	No matches found	Multiple matches found	No matches found	No matches found	Single match found	No matches found	Multiple matches found	No matches found	No matches found	No matches found	3	3	1	No matches found	No matches found	Multiple matches found	Multiple matches found	Multiple matches found	DDA for preferred ion	[M-H]-1	1.31257e+07	1.50629e+07
DTXSID4041735		FALSE	Butanamide, 2-[2-(4-methyl-2-nitrophenyl)diazenyl]-3-oxo-N-phenyl-	C.I. Pigment Yellow 1	2512-29-0	C17 H16 N4 O4	Not the top hit	No results	No results	No match	Full match	-3.33	340.116	339.109	0.69	2.26506e+07	12	0	0			0.736369	0.643945	0.736243	0.736243	0.91142		No matches found	No matches found	No matches found	No matches found	No matches found	No matches found	No matches found	No matches found	No matches found	No matches found	3	5	2	No matches found	No matches found	Single match found	No matches found	Single match found	DDA for preferred ion	[M-H]-1	1.06047e+07	8.6398e+06
DTXSID4065444		FALSE	4,11-Diamino-3-imino-2-(3-methoxypropyl)-2,3-dihydro-1H-naphtho[2,3-f]isoindole-1,5,10-trione	1H-Naphth[2,3-f]isoindole-1,5,10-trione, 4,11-diamino-2,3-dihydro-3-imino-2-(3-methoxypropyl)-	13418-49-0	C20 H18 N4 O4	Not the top hit	No results	No results	Partial match	Full match	-2.36	378.132	377.124	0.687	7.11749e+06	44	0	0			0.374504	0.271749	0.709684	0.709684	0.904441		No matches found	No matches found	No matches found	No matches found	No matches found	No matches found	No matches found	No matches found	No matches found	No matches found	3	4	2	No matches found	No matches found	No matches found	No matches found	Multiple matches found	No MS2	[M-H]-1	3.49094e+06	2.99848e+06
DTXSID40934618		FALSE	1-Chloro-3-(dibutylamino)propan-2-ol	1-Chloro-3-(dibutylamino)propan-2-ol	15285-61-7	C11 H24 Cl N O	No results	No results	No results	Not the top hit	Full match	-1.97	221.154	220.147	7.898	2.33529e+08	3	0	0			0.95665	0.896553	0.907263	0.907263	0.0211689		No matches found	No matches found	No matches found	No matches found	No matches found	No matches found	No matches found	No matches found	No matches found	No matches found	3	4	2	No matches found	No matches found	No matches found	No matches found	Single match found	No MS2	[M-H]-1	2.00102e+06	1.89294e+06
DTXSID50181676		FALSE	(2R,3R)-3,5,7-Trihydroxy-2-(3,4,5-trihydroxyphenyl)-2,3-dihydro-4H-1-benzopyran-4-one	Ampelopsin	27200-12-0	C15 H12 O8	Full match	No results	No results	Partial match	Full match	0.94	320.054	319.046	3.731	2.21385e+07	17	0	0			0.873221	0.786249	0.696141	0.696141	0.860985		No matches found	No matches found	No matches found	No matches found	No matches found	No matches found	No matches found	No matches found	No matches found	No matches found	3	7	2	No matches found	No matches found	No matches found	No matches found	Multiple matches found	DDA for preferred ion	[M-H]-1	2.21333e+07	8.71784e+06
DTXSID5020108		FALSE	Aspirin	Aspirin	50-78-2	C9 H8 O4	Full match	No results	No results	Full match	Full match	0.92	180.042	405.083	0.688	7.19927e+06	175	0	0			0.253386	0.204461	0.841387	0.841387	0.934118		No matches found	No matches found	No matches found	No matches found	No matches found	No matches found	No matches found	No matches found	No matches found	No matches found	3	7	3	No matches found	No matches found	No matches found	Single match found	Multiple matches found	No MS2	[2M+FA-H]-1	2.49639e+06	2.6668e+06
DTXSID5021251		FALSE	Saccharin	Saccharin	81-07-2	C7 H5 N O3 S	Full match	Full match	Full match	Full match	Full match	0.96	182.999	181.992	3.157	1.90643e+07	14	1	1	99.8	10	0.18077	0.131041	0.79485	0.79485	0.889104	54.4	No matches found	No matches found	No matches found	No matches found	Single match found	No matches found	No matches found	No matches found	No matches found	No matches found	3	14	5	No matches found	No matches found	Single match found	No matches found	Multiple matches found	DDA for preferred ion	[M-H]-1	9.95741e+06	6.63232e+06
DTXSID5021386		FALSE	2,4,6-Trichlorophenol	2,4,6-Trichlorophenol	88-06-2	C6 H3 Cl3 O	Full match	No results	Full match	Full match	Full match	0.68	195.925	194.918	6.706	8.69209e+07	8	0	1			0.978221	0.92498	0.706309	0.706309	0.80722	88.6	No matches found	No matches found	No matches found	No matches found	Single match found	No matches found	No matches found	No matches found	No matches found	No matches found	3	5	2	No matches found	No matches found	Multiple matches found	Multiple matches found	Multiple matches found	DDA for preferred ion	[M-H]-1	39165	37091.7
DTXSID5025659		FALSE	Methyl salicylate	Methyl salicylate	119-36-8	C8 H8 O3	Full match	Full match	Full match	Partial match	Full match	1.3	152.048	151.04	6.748	3.98322e+07	213	11	3	94.6	61.1	0.536682	0.495364	0.877764	0.877764	0.956076	91.4	No matches found	Single match found	No matches found	No matches found	Single match found	No matches found	Single match found	No matches found	No matches found	No matches found	3	5	2	No matches found	No matches found	Multiple matches found	Multiple matches found	Multiple matches found	DDA for preferred ion	[M-H]-1	8.97783e+06	1.1695e+07
DTXSID5030030		FALSE	Perfluoro-1-butanesulfonic acid (PFBS)	N/A	375-73-5	C4 H F9 O3 S	Not the top hit	Full match	Full match	Full match	Not the top hit	1.09	299.951	298.943	7.479	8.66125e+06	4	1	2	99.9	88.6	0.970058	0.888548	0.615667	0.615667	0.770156	89.5	No matches found	Single match found	No matches found	No matches found	Single match found	No matches found	No matches found	No matches found	No matches found	No matches found	3	4	1	No matches found	Multiple matches found	Single match found	No matches found	Multiple matches found	DDA for preferred ion	[M-H]-1	2.81633e+06	2.70265e+06
DTXSID5044788		FALSE	2-Naphthalenesulfonic acid	Naphthalene-2-sulfonic acid	120-18-3	C10 H8 O3 S	Full match	Full match	No results	Full match	Full match	0.53	208.02	207.012	5.247	1.46387e+08	30	1	0	88.1	50.8	0.952483	0.895956	0.787247	0.787247	0.894387		No matches found	No matches found	No matches found	No matches found	No matches found	No matches found	No matches found	No matches found	No matches found	No matches found	3	3	1	No matches found	No matches found	Single match found	No matches found	Multiple matches found	DDA for preferred ion	[M-H]-1	5.10013e+06	1.83229e+07
DTXSID50912306		FALSE	2,4-Dihydro-5-methoxy-2-methyl-4-[2-[[[(E)-[1-[3-(trifluoromethyl)phenyl]ethylidene]amino]oxy]methyl]phenyl]-3H-1,2,4-triazol-3-one	2,4-Dihydro-5-methoxy-2-methyl-4-[2-[[[(E)-[1-[3-(trifluoromethyl)phenyl]ethylidene]amino]oxy]methyl]phenyl]-3H-1,2,4-triazol-3-one	210230-99-2	C20 H19 F3 N4 O3	Not the top hit	No results	No results	Not the top hit	Full match	2.72	420.142	419.135	0.684	4.41266e+06	28	0	0			0.967217	0.853047	0.672933	0.672933	0.889327		No matches found	No matches found	No matches found	No matches found	No matches found	No matches found	No matches found	No matches found	No matches found	No matches found	3	8	3	No matches found	No matches found	No matches found	Single match found	No matches found	DDA for preferred ion	[M-H]-1	2.06696e+06	2.01174e+06
DTXSID6020014		FALSE	2H-Pyran-2,4(3H)-dione, 3-acetyl-6-methyl-	Dehydroacetic acid	520-45-6	C8 H8 O4	Full match	No results	No results	Partial match	Full match	0.87	168.042	381.083	0.684	2.43751e+07	184	0	0			0.372608	0.326944	0.854767	0.854767	0.941318		No matches found	No matches found	No matches found	No matches found	No matches found	No matches found	No matches found	No matches found	No matches found	No matches found	3	4	1	No matches found	No matches found	Single match found	Single match found	Multiple matches found	DDA for other ion	[2M+FA-H]-1	9.48347e+06	9.08284e+06
DTXSID6020143		FALSE	Benzoic acid	Benzoic acid	65-85-0	C7 H6 O2	Full match	Full match	No results	Full match	Full match	0.57	122.037	121.03	1.828	7.17013e+08	45	2	0	99.7	10	0.824197	0.791035	0.90058	0.90058	0.963436		No matches found	No matches found	No matches found	No matches found	No matches found	No matches found	No matches found	No matches found	No matches found	No matches found	3	10	4	No matches found	No matches found	Multiple matches found	Single match found	Multiple matches found	DDA for preferred ion	[M-H]-1	1.51432e+07	1.05686e+07
DTXSID6020147		FALSE	1,2,3-Benzotriazole	1,2,3-Benzotriazole	95-14-7	C6 H5 N3	Full match	No results	Full match	Full match	Full match	1.18	119.048	118.041	5.043	6.83507e+06	83	0	1			0.865531	0.83318	0.915556	0.915556	0.976872	72.8	No matches found	No matches found	No matches found	No matches found	Single match found	No matches found	No matches found	No matches found	No matches found	No matches found	3	2	1	No matches found	No matches found	Single match found	No matches found	Multiple matches found	DDA for preferred ion	[M-H]-1	6.83385e+06	2.0045e+06
DTXSID6022393		FALSE	Phloretin	3-(4-Hydroxyphenyl)-1-(2,4,6-trihydroxyphenyl)propan-1-one	60-82-2	C15 H14 O5	Full match	Full match	No results	Full match	Full match	0.93	274.084	273.077	6.923	6.67305e+06	152	2	0	49.2	7.5	0.360868	0.286387	0.778333	0.778333	0.9195		No matches found	No matches found	No matches found	No matches found	No matches found	No matches found	No matches found	No matches found	No matches found	No matches found	3	7	3	Single match found	Single match found	Single match found	No matches found	Multiple matches found	DDA for preferred ion	[M-H]-1	6.64301e+06	4.98387e+06
DTXSID6025854		FALSE	Perchloromethyl mercaptan	Perchloromethyl mercaptan	594-42-3	C Cl4 S	No results	No results	No results	Full match	Full match	1.44	183.848	182.84	0.596	3.94399e+06	1	0	0			0.0208947	0.970935	0.642459	0.642459	0.73715		No matches found	No matches found	No matches found	No matches found	No matches found	No matches found	No matches found	No matches found	No matches found	No matches found	3	9	3	No matches found	No matches found	No matches found	Single match found	Single match found	DDA for preferred ion	[M-H]-1	149252	150789
DTXSID6032562		FALSE	Octylbicycloheptenedicarboximide	Octylbicycloheptenedicarboximide	113-48-4	C17 H25 N O2	Full match	No results	No results	Full match	Full match	0.88	275.189	274.181	10.946	4.4832e+06	216	0	0			0.454284	0.379504	0.88149	0.88149	0.0232263		No matches found	No matches found	No matches found	No matches found	No matches found	No matches found	No matches found	No matches found	No matches found	No matches found	3	6	2	No matches found	No matches found	No matches found	Single match found	Multiple matches found	DDA for preferred ion	[M-H]-1	431160	212149
DTXSID6041420		FALSE	2-Furoic acid	2-Furancarboxylic acid	88-14-2	C5 H4 O3	Full match	Full match	No results	Full match	Full match	1.58	112.016	111.009	7.282	2.47952e+07	30	1	0	71.4	8.6	0.903143	0.872703	0.891143	0.891143	0.948836		No matches found	No matches found	No matches found	No matches found	No matches found	No matches found	No matches found	No matches found	No matches found	No matches found	3	4	2	No matches found	No matches found	No matches found	Single match found	Multiple matches found	DDA for preferred ion	[M-H]-1	172277	673619
DTXSID70197991		FALSE	Chloromethyl sulfurochloridate	Chloromethyl chlorosulphate	49715-04-0	C H2 Cl2 O3 S	Full match	No results	No results	Partial match	Full match	1.15	163.91	162.903	0.715	1.01534e+07	1	0	0			0.28162	0.237079	0.727334	0.727334	0.811756		No matches found	No matches found	No matches found	No matches found	No matches found	No matches found	No matches found	No matches found	No matches found	No matches found	3	3	1	No matches found	No matches found	No matches found	No matches found	Single match found	DDA for preferred ion	[M-H]-1	1.212e+06	483973
DTXSID7021106		FALSE	Pentachlorophenol	Pentachlorophenol	87-86-5	C6 H Cl5 O	Full match	Full match	No results	Full match	Full match	0.91	263.847	262.84	8.415	1.38011e+08	3	1	0	100	10	0.225455	0.153756	0.552627	0.552627	0.688522		No matches found	No matches found	No matches found	No matches found	No matches found	No matches found	No matches found	No matches found	No matches found	No matches found	3	4	2	No matches found	No matches found	Single match found	Single match found	No matches found	DDA for preferred ion	[M-H]-1	1.08162e+06	232102
DTXSID7040150		FALSE	Perfluoro-1-hexanesulfonic acid (PFHxS)	N/A	355-46-4	C6 H F13 O3 S	Not the top hit	Full match	Full match	Not the top hit	Full match	0.57	399.944	398.937	9.175	3.48981e+06	4	1	2	99.4	86	0.969958	0.861276	0.497525	0.497525	0.703516	77.7	No matches found	Single match found	No matches found	No matches found	No matches found	No matches found	No matches found	Single match found	No matches found	No matches found	3	6	2	No matches found	Single match found	Single match found	No matches found	No matches found	DDA for preferred ion	[M-H]-1	2.88627e+06	2.86225e+06
DTXSID8022400		FALSE	3,5,7-Trihydroxy-2-(3,4,5-trihydroxyphenyl)-4H-1-benzopyran-4-one	3,3',4,4',5',7-Hexahydro-2-phenyl-4H-chromen-4-one	529-44-2	C15 H10 O8	Full match	No results	No results	Partial match	Full match	1.02	318.038	317.031	6.201	4.09182e+06	21	0	0			0.877624	0.7912	0.682766	0.682766	0.846571		No matches found	No matches found	No matches found	No matches found	No matches found	No matches found	No matches found	No matches found	No matches found	No matches found	3	6	2	No matches found	No matches found	No matches found	No matches found	Multiple matches found	DDA for preferred ion	[M-H]-1	4.09748e+06	3.57485e+06
DTXSID8025094		FALSE	1,2-Benzenedicarboxylic acid, 1,2-bis(2-methoxyethyl) ester	Di(2-methoxyethyl) phthalate	117-82-8	C14 H18 O6	Not the top hit	No results	No results	No match	Full match	0.93	282.111	281.103	0.686	1.02463e+07	99	0	0			0.307336	0.230674	0.795593	0.795593	0.940895		No matches found	No matches found	No matches found	No matches found	No matches found	No matches found	No matches found	No matches found	No matches found	No matches found	3	6	2	No matches found	No matches found	Single match found	No matches found	Multiple matches found	No MS2	[M-H]-1	4.01986e+06	3.67293e+06
DTXSID8040694		FALSE	Benzoic acid, butyl ester	Butyl benzoate	136-60-7	C11 H14 O2	Full match	No results	No results	Partial match	Full match	-0.41	178.099	237.113	7.899	1.53334e+07	768	0	0			0.329575	0.281178	0.900438	0.900438	0.992168		No matches found	No matches found	No matches found	No matches found	No matches found	No matches found	No matches found	No matches found	No matches found	No matches found	3	26	10	No matches found	No matches found	Multiple matches found	Multiple matches found	Multiple matches found	DDA for preferred ion	[M-H+HAc]-1	341878	342487
DTXSID8041248		FALSE	2,5-di-tert-Butylhydroquinone	2,5-Di-tert-butylbenzene-1,4-diol	88-58-4	C14 H22 O2	Full match	Full match	No results	Full match	Full match	0.07	222.162	221.155	7.898	9.29714e+08	257	1	0	93.5	9.7	0.954424	0.894054	0.913926	0.913926	0.028351		No matches found	No matches found	No matches found	No matches found	No matches found	No matches found	No matches found	No matches found	No matches found	No matches found	3	3	1	No matches found	No matches found	Multiple matches found	Single match found	Multiple matches found	DDA for preferred ion	[M-H]-1	8.04417e+06	7.40731e+06
DTXSID8042264		FALSE	2-Propenoic acid, 1,1'-[2,2-bis[[(1-oxo-2-propen-1-yl)oxy]methyl]-1,3-propanediyl] ester	Pentaerythritol tetraacrylate	4986-89-4	C17 H20 O8	Not the top hit	No results	No results	Partial match	Full match	0.57	352.116	411.13	0.691	2.12697e+07	47	0	0			0.617124	0.521439	0.72284	0.72284	0.904197		No matches found	No matches found	No matches found	No matches found	No matches found	No matches found	No matches found	No matches found	No matches found	No matches found	3	4	1	No matches found	No matches found	Single match found	No matches found	Single match found	DDA for other ion	[M-H+HAc]-1	9.32451e+06	8.52901e+06
DTXSID8050443		FALSE	4-Dodecylbenzenesulfonic acid	4-Dodecylbenzenesulfonic acid	121-65-3	C18 H30 O3 S	Full match	Full match	Full match	Partial match	Full match	0.52	326.192	325.184	11.41	2.62773e+08	18	3	1	99.8	10	0.950445	0.861805	0.827505	0.827505	0.99551	86.8	No matches found	No matches found	No matches found	No matches found	Single match found	No matches found	No matches found	No matches found	No matches found	No matches found	3	4	1	No matches found	No matches found	No matches found	No matches found	Multiple matches found	DDA for preferred ion	[M-H]-1	1.36436e+08	2.62773e+08
DTXSID90182586		FALSE	2,4,5-Trichloro-6-hydroxybenzene-1,3-dicarbonitrile	4-Hydroxy-2,5,6-trichloroisophthalonitrile	28343-61-5	C8 H Cl3 N2 O	Full match	No results	No results	Partial match	Full match	0.69	245.916	244.908	7.661	1.8831e+07	4	0	0			0.47201	0.405184	0.641023	0.641023	0.767681		No matches found	No matches found	No matches found	No matches found	No matches found	No matches found	No matches found	No matches found	No matches found	No matches found	3	3	1	No matches found	No matches found	No matches found	No matches found	Single match found	DDA for preferred ion	[M-H]-1	5.17831e+06	1.59308e+06
DTXSID9041653		FALSE	Benzoic acid, 2,4-dihydroxy-3,6-dimethyl-, methyl ester	Methyl 3-methylorsellinate	4707-47-5	C10 H12 O4	Not the top hit	No results	No results	Partial match	Full match	1.07	196.074	255.088	0.683	1.83475e+07	527	0	0			0.12543	0.0721487	0.85483	0.85483	0.955818		No matches found	No matches found	No matches found	No matches found	No matches found	No matches found	No matches found	No matches found	No matches found	No matches found	3	2	1	No matches found	No matches found	Multiple matches found	Single match found	Multiple matches found	No MS2	[M-H+HAc]-1	6.32921e+06	4.57132e+06
DTXSID9045500		FALSE	Florfenicol	Florfenicol	73231-34-2	C12 H14 Cl2 F N O4 S	Not the top hit	Full match	No results	Full match	Full match	0.27	357.001	355.993	6.59	6.70274e+06	2	1	0	87.8	67	0.453128	0.356116	0.601926	0.601926	0.785799		No matches found	No matches found	No matches found	No matches found	No matches found	No matches found	No matches found	No matches found	No matches found	No matches found	3	4	1	Single match found	No matches found	No matches found	No matches found	Multiple matches found	DDA for preferred ion	[M-H]-1	2.62696e+06	2.0289e+06
DTXSID90659748		FALSE	Benzenamine, 4,4'-(9H-fluoren-9-ylidene)bis[2-fluoro-	4,4'-(9H-Fluorene-9,9-diyl)bis(2-fluoroaniline)	127926-65-2	C25 H18 F2 N2	Full match	No results	No results	Partial match	Full match	-3.94	384.142	383.135	0.687	1.5506e+07	3	0	0			0.325161	0.220773	0.713353	0.713353	0.911206		No matches found	No matches found	No matches found	No matches found	No matches found	No matches found	No matches found	No matches found	No matches found	No matches found	3	4	1	No matches found	No matches found	Single match found	No matches found	No matches found	No MS2	[M-H]-1	7.55759e+06	6.67876e+06
N/A		FALSE	2-(2-pyridyl)-2-{2-[4-(trifluoromethoxy)phenyl]hydrazono}acetonitrile	N/A	N/A	C14 H9 F3 N4 O	Not the top hit	Full match	No results	No match	No match	4.53	306.074	305.067	5.352	1.57329e+07	21	2	0	73.7	66.2	0.0328438	0.94967	0.732464	0.732464	0.890108		No matches found	No matches found	No matches found	No matches found	No matches found	No matches found	No matches found	No matches found	No matches found	No matches found	3	3	1	No matches found	Single match found	No matches found	No matches found	Single match found	DDA for preferred ion	[M-H]-1	1.57992e+07	1.56105e+07
[truncated: 28 more columns]

## Sheet: PUC_Pos
DTXSID	Tags	Checked	Name	PREFERRED_NAME	CASRN	Formula	Annot. Source: Predicted Compositions	Annot. Source: mzCloud Search	Annot. Source: mzVault Search	Annot. Source: ChemSpider Search	Annot. Source: MassList Search	Annot. DeltaMass [ppm]	Calc. MW	m/z	RT [min]	Area (Max.)	# ChemSpider Results	# mzCloud Results	# mzVault Results	mzCloud Best Match	mzCloud Best Match Confidence	Mass Defect: Kendrick MD [C2 F4]	Mass Defect: Kendrick MD [C2 F3 O]	Mass Defect: Kendrick MD [C2 H4]	Mass Defect: Kendrick MD [C3 H6]	Mass Defect: Kendrick MD [C8 H8]	mzVault Best Match	mzVault Library Match: 080522 HHEAR POSITIVE and NEGATIVE(d02c6804-04e8-4b2b-ab1e-486e0d84d6da)	mzVault Library Match: 080522 MSMLS POSITIVE and NEGATIVE(b399db47-3f10-473e-9825-49d12c9a2da7)	mzVault Library Match: 080522 NIST 2020 Positive(7b5f4de2-fe8f-41c2-9c6b-19180415e92d)	mzVault Library Match: 062524_EPA ToxCast_NEG_final	mzVault Library Match: 061724_EPAToxCast_POS_Final	mzVault Library Match: 051624_CordBlood_FlameRetardants_POS	mzVault Library Match: 051524_CordBlood_Phenols_POS	mzVault Library Match: 051424_CordBlood_Phthalates_POS	mzVault Library Match: 050324_RestekPesticides_POS	mzVault Library Match: Pesticides_Exploris_Mzvault_Positive_01102025	# Usable QC	RSD QC Areas [%]	RSD Corr. QC Areas [%]	Mass List Match: EFS HRAM Compound Database	Mass List Match: PFAS_NIST	Mass List Match: UpdatedPolymerAdditiveList2021v3	Mass List Match: EPA_PesticidesList	Mass List Match: EPA_ContaminantOfEmergingConcern	Mass List Match: Pesticides Mass List	MS2	Reference Ion	Group Area: F37, Surface Water, Asheville, Sample
13674-84-5		FALSE	Tris(1-chloro-2-propanyl) phosphate	N/A	DTXSID5026259	C9 H18 Cl3 O4 P	Not the top hit	No match	Unused	Full match	Full match	-0.85	326.001	327.008	12.449	2.73276e+08	19	1	1	97.1	9.9	0.76116	0.672572	0.636534	0.636534	0.80444	92.3	No matches found	No matches found	No matches found	No matches found	Single match found	No matches found	No matches found	No matches found	No matches found	No matches found	3	7	3	No matches found	Single match found	Multiple matches found	Single match found	Multiple matches found	No matches found	DDA for preferred ion	[M+H]+1	3.93795e+07
DTXSID001009980		FALSE	Hexadecyl D-glucopyranoside	Hexadecyl D-glucoside	54549-27-8	C22 H44 O6	Full match	No results	No results	Partial match	Full match	-1.1	404.313	422.347	16.394	8.93286e+07	10	0	0			0.295778	0.185909	0.861882	0.861882	0.0701237		No matches found	No matches found	No matches found	No matches found	No matches found	No matches found	No matches found	No matches found	No matches found	No matches found	3	9	3	No matches found	No matches found	No matches found	No matches found	Multiple matches found	No matches found	DDA for preferred ion	[M+NH4]+1	637470
DTXSID0020232		FALSE	Caffeine	Caffeine	58-08-2	C8 H10 N4 O2	Full match	Full match	Full match	Partial match	Full match	-1.06	194.08	195.087	6.061	1.25595e+08	134	3	1	99.1	88.4	0.151641	0.0989011	0.863457	0.863457	0.963418	81.1	No matches found	Single match found	No matches found	No matches found	No matches found	No matches found	No matches found	No matches found	No matches found	No matches found	3	5	2	Single match found	No matches found	Multiple matches found	Single match found	Multiple matches found	No matches found	DDA for preferred ion	[M+H]+1	5.86204e+07
DTXSID0022191		FALSE	2-Propenoic acid, 2-methyl-, (tetrahydro-2-furanyl)methyl ester	Tetrahydrofurfuryl methacrylate	2455-24-5	C9 H14 O3	Full match	No results	No results	Partial match	Full match	-1.14	170.094	203.128	15.255	3.31702e+07	626	0	0			0.403915	0.357693	0.90417	0.90417	0.991777		No matches found	No matches found	No matches found	No matches found	No matches found	No matches found	No matches found	No matches found	No matches found	No matches found	3	6	2	No matches found	No matches found	Multiple matches found	No matches found	Multiple matches found	No matches found	DDA for preferred ion	[M+H+MeOH]+1	2.47886e+06
DTXSID0034227		FALSE	Picaridin	Icaridin	119515-38-7	C12 H23 N O3	Full match	No results	No results	Partial match	Full match	-1.14	229.168	230.175	10.346	5.03612e+07	161	0	0			0.890348	0.828073	0.91164	0.91164	0.0296724		No matches found	No matches found	No matches found	No matches found	No matches found	No matches found	No matches found	No matches found	No matches found	No matches found	3	7	3	Single match found	No matches found	No matches found	Single match found	Multiple matches found	No matches found	DDA for preferred ion	[M+H]+1	4.87559e+07
DTXSID0040701		FALSE	1,2,3-Propanetricarboxylic acid, 2-hydroxy-, 1,2,3-triethyl ester	Triethyl citrate	77-93-0	C12 H20 O7	Full match	No results	No results	Partial match	Full match	-1.33	276.121	299.11	10.372	1.31232e+08	15	0	0			0.376792	0.301758	0.812216	0.812216	0.954432		No matches found	No matches found	No matches found	No matches found	No matches found	No matches found	No matches found	No matches found	No matches found	No matches found	3	11	4	No matches found	No matches found	Single match found	No matches found	Single match found	No matches found	DDA for preferred ion	[M+Na]+1	1.90749e+06
DTXSID0042111		FALSE	MCPA-butotyl	MCPA-butotyl	19480-43-4	C15 H21 Cl O4	Full match	No results	No results	Full match	Full match	-2.79	300.112	301.119	0.523	7.37635e+06	7	0	0			0.129859	0.0483057	0.776892	0.776892	0.931464		No matches found	No matches found	No matches found	No matches found	No matches found	No matches found	No matches found	No matches found	No matches found	No matches found	3	14	6	Multiple matches found	No matches found	No matches found	Multiple matches found	Multiple matches found	Multiple matches found	DDA for preferred ion	[M+H]+1	7.32869e+06
DTXSID0044814		FALSE	2-Buten-1-ol, 2-ethyl-4-(2,2,3-trimethyl-3-cyclopenten-1-yl)-	2-Ethyl-4-(2',2',3-trimethylcyclopent-3'-enyl)but-2-enol	28219-61-6	C14 H24 O	Full match	No results	No results	Partial match	Full match	-1.01	208.183	209.19	13.389	3.78874e+07	277	0	0			0.113845	0.0572733	0.950046	0.950046	0.0572706		No matches found	No matches found	No matches found	No matches found	No matches found	No matches found	No matches found	No matches found	No matches found	No matches found	3	4	2	No matches found	No matches found	Single match found	No matches found	Multiple matches found	No matches found	DDA for preferred ion	[M+H]+1	1.87508e+06
DTXSID0047585		FALSE	(3Z)-Hex-3-en-1-yl 2-methylpropanoate	(3Z)-Hex-3-en-1-yl 2-methylpropanoate	41519-23-7	C10 H18 O2	Full match	No results	Invalid mass	Partial match	Full match	-1.24	170.13	171.138	12.474	2.99986e+07	1051	0	1			0.439922	0.393691	0.940498	0.940498	0.0281241	57.1	No matches found	No matches found	No matches found	No matches found	Single match found	No matches found	No matches found	No matches found	No matches found	No matches found	3	7	2	No matches found	No matches found	Multiple matches found	Multiple matches found	Multiple matches found	No matches found	DDA for preferred ion	[M+H]+1	2.28577e+06
DTXSID0063442		FALSE	2-{2-[2-(Tridecyloxy)ethoxy]ethoxy}ethan-1-ol	Triethylene glycol monotridecyl ether	914544	C19 H40 O4	Full match	No results	No results	Partial match	Full match	-0.9	332.292	350.326	16.009	8.60999e+07	3	0	0			0.990451	0.900153	0.92132	0.92132	0.0924668		No matches found	No matches found	No matches found	No matches found	No matches found	No matches found	No matches found	No matches found	No matches found	No matches found	3	8	3	No matches found	No matches found	No matches found	No matches found	Single match found	No matches found	DDA for preferred ion	[M+NH4]+1	9.92288e+06
DTXSID00887479		FALSE	1-Phenylethyl 2-chloro-3-oxobutanoate	Butanoic acid, 2-chloro-3-oxo-, 1-phenylethyl ester	68683-30-7	C12 H13 Cl O3	Not the top hit	No results	No results	Partial match	Full match	-0.75	240.055	241.062	11.558	3.17735e+06	110	0	0			0.669771	0.604537	0.787093	0.787093	0.910733		No matches found	No matches found	No matches found	No matches found	No matches found	No matches found	No matches found	No matches found	No matches found	No matches found	3	5	2	No matches found	No matches found	No matches found	No matches found	Multiple matches found	No matches found	No MS2	[M+H]+1	2.70486e+06
DTXSID00953946		FALSE	5-Ethoxy-3-(ethoxycarbonyl)-3-hydroxy-5-oxopentanoic acid	5-Ethoxy-3-(ethoxycarbonyl)-3-hydroxy-5-oxopentanoic acid	32074-56-9	C10 H16 O7	Full match	No results	No results	Partial match	Full match	-0.95	248.089	271.079	7.72	2.25529e+08	15	0	0			0.624162	0.556746	0.812347	0.812347	0.940126		No matches found	No matches found	No matches found	No matches found	No matches found	No matches found	No matches found	No matches found	No matches found	No matches found	3	6	2	No matches found	No matches found	No matches found	No matches found	Single match found	No matches found	DDA for preferred ion	[M+Na]+1	5.29639e+06
DTXSID10197571		FALSE	N~1~,N~5~-Dibutyl-N~2~-(2-ethylhexanoyl)-L-glutamamide	Dibutyl ethylhexanoyl glutamide	486455-65-6	C21 H41 N3 O3	Not the top hit	No results	No results	Full match	Full match	-0.58	383.315	384.322	11.415	9.55729e+06	7	0	0			0.505664	0.401501	0.886556	0.886556	0.083982		No matches found	No matches found	No matches found	No matches found	No matches found	No matches found	No matches found	No matches found	No matches found	No matches found	3	11	4	No matches found	No matches found	No matches found	No matches found	Single match found	No matches found	DDA for preferred ion	[M+H]+1	9.17763e+06
DTXSID1020514		FALSE	1-Dodecanamine, N,N-dimethyl-, N-oxide	N,N-Dimethyldodecylamine-N-oxide	1643-20-5	C14 H31 N O	Full match	No results	No results	Partial match	Full match	-1.21	229.24	230.248	12.25	6.72956e+08	23	0	0			0.962382	0.900087	0.984315	0.984315	0.102386		No matches found	No matches found	No matches found	No matches found	No matches found	No matches found	No matches found	No matches found	No matches found	No matches found	3	7	2	No matches found	No matches found	Single match found	No matches found	Single match found	No matches found	DDA for preferred ion	[M+H]+1	5.12563e+08
DTXSID1021116		FALSE	Phenacetin	Phenacetin	62-44-2	C10 H13 N O2	Full match	Full match	No results	Full match	Full match	-1.18	179.094	180.102	7.293	7.30116e+06	923	5	0	58	45.9	0.314799	0.266131	0.894438	0.894438	0.986681		No matches found	No matches found	No matches found	No matches found	No matches found	No matches found	No matches found	No matches found	No matches found	No matches found	3	8	3	Multiple matches found	No matches found	Single match found	Single match found	Multiple matches found	Single match found	DDA for preferred ion	[M+H]+1	5.02838e+06
DTXSID1025930		FALSE	Pindone	Pindone	83-26-1	C14 H14 O3	Full match	Full match	Invalid mass	Not the top hit	Full match	-0.79	230.094	231.101	11.89	2.25604e+07	303	6	1	72.8	45.8	0.807722	0.745195	0.837186	0.837186	0.955696	69	No matches found	No matches found	No matches found	No matches found	Single match found	No matches found	No matches found	No matches found	No matches found	No matches found	3	20	7	Multiple matches found	No matches found	No matches found	Multiple matches found	Multiple matches found	No matches found	DDA for preferred ion	[M+H]+1	8.5831e+06
DTXSID1027970		FALSE	3-Cyclohexene-1-carboxaldehyde, 4-(4-hydroxy-4-methylpentyl)-	4-(4-Hydroxy-4-methylpentyl)cyclohex-3-ene-1-carbaldehyde	31906-04-4	C13 H22 O2	Full match	No results	No results	Partial match	Full match	-0.93	210.162	211.169	12.746	8.06429e+07	406	0	0			0.0734559	0.016346	0.927114	0.927114	0.0353581		No matches found	No matches found	No matches found	No matches found	No matches found	No matches found	No matches found	No matches found	No matches found	No matches found	3	4	2	No matches found	No matches found	Multiple matches found	No matches found	Multiple matches found	No matches found	DDA for preferred ion	[M+H]+1	3.17098e+06
DTXSID1029122		FALSE	Benzoic acid, 1,1'-anhydride	Benzoic anhydride	93-97-0	C14 H10 O3	Full match	No results	No results	Partial match	Full match	-0.98	226.063	209.059	10.416	3.73733e+08	124	0	0			0.81644	0.755009	0.810348	0.810348	0.926781		No matches found	No matches found	No matches found	No matches found	No matches found	No matches found	No matches found	No matches found	No matches found	No matches found	3	5	2	No matches found	No matches found	Single match found	No matches found	Multiple matches found	No matches found	DDA for preferred ion	[M+H-H2O]+1	2.48649e+07
DTXSID1038743		FALSE	5-Methylbenzotriazole	5-Methyl-1H-benzotriazole	136-85-6	C7 H7 N3	Full match	Full match	Invalid mass	Partial match	Full match	-1.27	133.064	134.071	8.022	4.59567e+07	178	4	1	99.7	10	0.741605	0.705446	0.915248	0.915248	0.983783	75.8	No matches found	No matches found	No matches found	No matches found	Single match found	No matches found	No matches found	No matches found	No matches found	No matches found	3	5	2	No matches found	No matches found	No matches found	No matches found	Multiple matches found	No matches found	DDA for preferred ion	[M+H]+1	4.54761e+07
DTXSID1040245		FALSE	1,6-Dichloro-1,6-dideoxy-beta-D-fructofuranosyl 4-chloro-4-deoxy-alpha-D-galactopyranoside	Sucralose	56038-13-2	C12 H19 Cl3 O8	Not the top hit	No results	No results	Partial match	Full match	-0.88	396.014	419.003	6.429	1.28878e+07	3	0	0			0.0791027	0.971489	0.572007	0.572007	0.775974		No matches found	No matches found	No matches found	No matches found	No matches found	No matches found	No matches found	No matches found	No matches found	No matches found	3	25	10	No matches found	No matches found	No matches found	No matches found	Single match found	No matches found	DDA for preferred ion	[M+Na]+1	1.12642e+07
DTXSID1041847		FALSE	Dibutyl sebacate	Dibutyl decanedioate	109-43-3	C18 H34 O4	Full match	Full match	No results	Full match	Full match	-0.7	314.245	315.253	15.246	1.09249e+07	132	3	0	54.7	63.5	0.122907	0.0375129	0.894599	0.894599	0.0564511		No matches found	No matches found	No matches found	No matches found	No matches found	No matches found	No matches found	No matches found	No matches found	No matches found	3	8	3	No matches found	No matches found	Multiple matches found	No matches found	Multiple matches found	No matches found	DDA for preferred ion	[M+H]+1	1.12047e+06
DTXSID1044354		FALSE	Ethanol, 2,2'-(butylimino)bis-	N-Butyldiethanolamine	102-79-4	C8 H19 N O2	Full match	No results	No results	Partial match	Full match	-1.61	161.141	162.149	0.916	2.23671e+09	42	0	0			0.540097	0.496308	0.961387	0.961387	0.0443829		No matches found	No matches found	No matches found	No matches found	No matches found	No matches found	No matches found	No matches found	No matches found	No matches found	3	2	1	No matches found	No matches found	Single match found	No matches found	Multiple matches found	No matches found	DDA for preferred ion	[M+H]+1	833450
DTXSID1044774		FALSE	1,4-Dioxacycloheptadecane-5,17-dione	1,4-Dioxacycloheptadecane-5,17-dione	105-95-3	C15 H26 O4	Not the top hit	No results	Invalid mass	Partial match	Full match	-0.66	270.183	271.19	12.878	4.05249e+07	112	0	1			0.498186	0.424766	0.88124	0.88124	0.0203976	61.5	No matches found	No matches found	No matches found	No matches found	Single match found	No matches found	No matches found	No matches found	No matches found	No matches found	3	6	2	No matches found	No matches found	Multiple matches found	No matches found	Multiple matches found	No matches found	DDA for preferred ion	[M+H]+1	2.89118e+07
DTXSID1045166		FALSE	Lidocaine	Lidocaine	137-58-6	C14 H22 N2 O	Full match	Full match	No results	Full match	Full match	-1.09	234.173	235.18	5.939	1.78935e+07	211	1	0	92.8	9.6	0.846037	0.782402	0.911478	0.911478	0.0320884		No matches found	No matches found	No matches found	No matches found	No matches found	No matches found	No matches found	No matches found	No matches found	No matches found	3	9	4	Single match found	No matches found	No matches found	No matches found	Multiple matches found	No matches found	DDA for preferred ion	[M+H]+1	1.71586e+07
DTXSID1051931		FALSE	1-Octadecanamine, N,N-dimethyl-, N-oxide	N,N-Dimethyloctadecylamine N-oxide	2571-88-2	C20 H43 N O	Full match	No results	No results	Partial match	Full match	-0.67	313.334	314.342	14.832	1.86881e+07	9	0	0			0.220726	0.13558	0.984381	0.984381	0.145764		No matches found	No matches found	No matches found	No matches found	No matches found	No matches found	No matches found	No matches found	No matches found	No matches found	3	8	3	No matches found	No matches found	Single match found	No matches found	Multiple matches found	No matches found	DDA for preferred ion	[M+H]+1	2.87342e+06
DTXSID1058632		FALSE	3,6,9,12,15-Pentaoxaheptacosan-1-ol	3,6,9,12,15-Pentaoxaheptacosan-1-ol	3055-95-6	C22 H46 O6	Full match	No results	No results	Partial match	Full match	-1.26	406.329	424.363	15.703	2.49943e+09	5	0	0			0.291331	0.180914	0.875213	0.875213	0.0844928		No matches found	No matches found	No matches found	No matches found	No matches found	No matches found	No matches found	No matches found	No matches found	No matches found	3	7	3	No matches found	No matches found	No matches found	No matches found	Single match found	No matches found	DDA for preferred ion	[M+NH4]+1	3.97036e+07
DTXSID2021995		FALSE	DEET	DEET	134-62-3	C12 H17 N O	Full match	Full match	No results	Full match	Full match	-1.11	191.131	192.138	11.307	1.99578e+08	596	10	0	98.9	95.8	0.23158	0.179641	0.917382	0.917382	0.0158239		No matches found	No matches found	No matches found	No matches found	No matches found	No matches found	No matches found	No matches found	No matches found	No matches found	3	3	1	Multiple matches found	No matches found	No matches found	Multiple matches found	Multiple matches found	No matches found	DDA for preferred ion	[M+H]+1	2.20844e+07
DTXSID2023195		FALSE	Lamotrigine	Lamotrigine	84057-84-1	C9 H7 Cl2 N5	Full match	Full match	No results	Full match	Full match	-0.82	255.008	256.015	6.847	5.87714e+07	17	1	0	99.9	10	0.47369	0.404394	0.722896	0.722896	0.854237		No matches found	No matches found	No matches found	No matches found	No matches found	No matches found	No matches found	No matches found	No matches found	No matches found	3	5	2	Single match found	No matches found	No matches found	No matches found	Multiple matches found	No matches found	DDA for preferred ion	[M+H]+1	5.83024e+07
DTXSID20232821		FALSE	1-(Piperidin-4-yl)propan-2-one--hydrogen chloride (1/1)	1-(4-Piperidyl)acetone hydrochloride	83929-53-7	C8 H16 Cl N O	Full match	No results	No results	Partial match	Full match	-1.35	177.092	178.099	9.968	4.38498e+06	44	0	0			0.332084	0.283961	0.89406	0.89406	0.985271		No matches found	No matches found	No matches found	No matches found	No matches found	No matches found	No matches found	No matches found	No matches found	No matches found	3	8	3	No matches found	No matches found	No matches found	No matches found	Multiple matches found	No matches found	No MS2	[M+H]+1	4.0946e+06
DTXSID2026789		FALSE	1,3-Dioxolan-2-one, 4-methyl-	Propylene carbonate	108-32-7	C4 H6 O3	Full match	No results	No results	Partial match	Full match	-2.58	102.031	103.039	5.862	1.29885e+08	88	0	0			0.0175688	0.989843	0.917501	0.917501	0.970053		No matches found	No matches found	No matches found	No matches found	No matches found	No matches found	No matches found	No matches found	No matches found	No matches found	3	5	2	No matches found	No matches found	Multiple matches found	Single match found	Multiple matches found	No matches found	DDA for preferred ion	[M+H]+1	8.3741e+07
DTXSID2029660		FALSE	1-Tetradecanamine, N,N-dimethyl-, N-oxide	N,N-Dimethyl-1-tetradecanamine N-oxide	3332-27-2	C16 H35 N O	Full match	No results	No results	Partial match	Full match	-1.13	257.272	258.279	13.288	1.15971e+08	18	0	0			0.715128	0.645216	0.984302	0.984302	0.11681		No matches found	No matches found	No matches found	No matches found	No matches found	No matches found	No matches found	No matches found	No matches found	No matches found	3	5	2	No matches found	No matches found	Single match found	No matches found	Multiple matches found	No matches found	DDA for preferred ion	[M+H]+1	1.07573e+08
DTXSID2040236		FALSE	Kojic acid	Kojic acid	501-30-4	C6 H6 O4	Full match	Full match	No results	Full match	Full match	-1.27	142.026	143.034	7.716	4.50398e+07	84	2	0	31.2	37.9	0.615145	0.576551	0.86784	0.86784	0.94099		No matches found	No matches found	No matches found	No matches found	No matches found	No matches found	No matches found	No matches found	No matches found	No matches found	3	6	2	Single match found	No matches found	No matches found	No matches found	Multiple matches found	No matches found	DDA for preferred ion	[M+H]+1	937949
DTXSID2058629		FALSE	PEG n6	Hexaethylene glycol	2615-15-8	C12 H26 O7	Full match	Full match	No results	Full match	Full match	-1.48	282.167	283.175	16.058	5.33864e+08	2	1	0	99.7	100	0.363604	0.286927	0.852363	0.852363	0.997694		No matches found	No matches found	No matches found	No matches found	No matches found	No matches found	No matches found	No matches found	No matches found	No matches found	3	6	2	No matches found	No matches found	No matches found	No matches found	Single match found	No matches found	DDA for preferred ion	[M+H]+1	1.31575e+07
DTXSID20862309		FALSE	1,2-Propanediol, 3-(diethylamino)-	3-(Diethylamino)-1,2-propanediol	621-56-7	C7 H17 N O2	Full match	No results	No results	Partial match	Full match	-1.13	147.126	148.133	0.701	3.73107e+07	46	0	0			0.663809	0.623828	0.96148	0.96148	0.037257		No matches found	No matches found	No matches found	No matches found	No matches found	No matches found	No matches found	No matches found	No matches found	No matches found	3	8	3	No matches found	No matches found	Multiple matches found	No matches found	Multiple matches found	No matches found	DDA for preferred ion	[M+H]+1	144348
DTXSID30184640		FALSE	3,6,9,12,15,18,21,24-Octaoxahexatriacontan-1-ol	Dodecyloctaethyleneglycol monoether	3055-98-9	C28 H58 O9	Not the top hit	No results	No results	Partial match	Full match	-1.17	538.407	556.441	15.751	4.92211e+09	1	0	0			0.0574283	0.91112	0.806263	0.806263	0.0835692		No matches found	No matches found	No matches found	No matches found	No matches found	No matches found	No matches found	No matches found	No matches found	No matches found	3	11	4	No matches found	No matches found	No matches found	No matches found	Single match found	No matches found	DDA for preferred ion	[M+NH4]+1	5.76862e+07
DTXSID3020095		FALSE	9,10-Anthracenedione	Anthraquinone	84-65-1	C14 H8 O2	Full match	No results	No results	Partial match	Full match	-1.03	208.052	209.059	11.44	7.09149e+08	21	0	0			0.98485	0.928313	0.819901	0.819901	0.927059		No matches found	No matches found	No matches found	No matches found	No matches found	No matches found	No matches found	No matches found	No matches found	No matches found	3	7	2	Multiple matches found	No matches found	Single match found	Single match found	Multiple matches found	No matches found	DDA for preferred ion	[M+H]+1	5.43847e+07
DTXSID3021932		FALSE	Diethanolamine	Diethanolamine	111-42-2	C4 H11 N O2	Full match	Full match	Full match	Full match	Full match	-2.02	105.079	106.086	0.596	1.32669e+07	34	1	1	83.6	52.2	0.0346235	0.0060691	0.961434	0.961434	0.0155547	53	No matches found	Single match found	No matches found	No matches found	No matches found	No matches found	No matches found	No matches found	No matches found	No matches found	3	5	2	No matches found	No matches found	Single match found	No matches found	Multiple matches found	No matches found	DDA for preferred ion	[M+H]+1	8.73575e+06
DTXSID3024316		FALSE	Tebuthiuron	Tebuthiuron	34014-18-1	C9 H16 N4 O S	Full match	Full match	Full match	Full match	Full match	-0.88	228.104	229.112	10.136	5.97821e+06	19	1	3	72.1	50.9	0.837662	0.775676	0.849576	0.849576	0.967061	76.4	No matches found	No matches found	No matches found	No matches found	No matches found	No matches found	No matches found	No matches found	Single match found	Multiple matches found	3	5	2	Single match found	No matches found	No matches found	Multiple matches found	Multiple matches found	Single match found	DDA for preferred ion	[M+H]+1	2.97083e+06
DTXSID3025178		FALSE	N,N'-Diphenylguanidine	1,3-Diphenylguanidine	102-06-7	C13 H13 N3	Full match	Full match	Invalid mass	Full match	Full match	-0.91	211.111	212.118	6.284	7.00923e+07	91	4	1	97.8	90.9	0.0129986	0.955631	0.875027	0.875027	0.98376	89.2	No matches found	No matches found	No matches found	No matches found	Single match found	No matches found	No matches found	No matches found	No matches found	No matches found	3	6	2	No matches found	No matches found	Multiple matches found	No matches found	Multiple matches found	No matches found	DDA for preferred ion	[M+H]+1	1.03169e+07
DTXSID3027112		FALSE	5,8,11,13,16,19-Hexaoxatricosane	Bis(butoxyethoxyethoxy)methane	143-29-3	C17 H36 O6	Full match	No results	No results	Partial match	Full match	-0.94	336.251	354.285	13.243	9.12733e+07	15	0	0			0.909626	0.818252	0.875409	0.875409	0.0485948		No matches found	No matches found	No matches found	No matches found	No matches found	No matches found	No matches found	No matches found	No matches found	No matches found	3	5	2	No matches found	No matches found	Single match found	No matches found	Multiple matches found	No matches found	DDA for preferred ion	[M+NH4]+1	128552
DTXSID3037626		FALSE	4,4'-Dichlorobenzophenone	4,4'-Dichlorobenzophenone	90-98-2	C5 H9 Cl2 F N2 O4	Full match	No results	Invalid mass	No match	No match	1.12	249.993	251	12.45	8.23323e+07	3	0	1			0.508504	0.44057	0.713476	0.713476	0.842234	77	No matches found	No matches found	No matches found	No matches found	Single match found	No matches found	No matches found	No matches found	No matches found	No matches found	3	6	2	No matches found	No matches found	No matches found	No matches found	Single match found	No matches found	DDA for preferred ion	[M+H]+1	1.20688e+07
DTXSID3058618		FALSE	PEG n8	Octaethylene glycol	5117-19-1	C16 H34 O9	Not the top hit	Full match	No results	Full match	Full match	-1.46	370.22	371.227	16.062	3.48099e+08	1	1	0	99.4	98.2	0.540957	0.440353	0.806351	0.806351	0.997033		No matches found	No matches found	No matches found	No matches found	No matches found	No matches found	No matches found	No matches found	No matches found	No matches found	3	3	1	No matches found	No matches found	Single match found	No matches found	Single match found	No matches found	DDA for preferred ion	[M+H]+1	5.06166e+06
DTXSID3059424		FALSE	5,8,11,14,17-Pentaoxahenicosane	5,8,11,14,17-Pentaoxaheneicosane	112-98-1	C16 H34 O5	Full match	No results	No results	Not the top hit	Full match	-0.97	306.24	307.248	13.844	7.33784e+07	6	0	0			0.19729	0.114071	0.898375	0.898375	0.0561045		No matches found	No matches found	No matches found	No matches found	No matches found	No matches found	No matches found	No matches found	No matches found	No matches found	3	5	2	No matches found	No matches found	No matches found	No matches found	Single match found	No matches found	DDA for preferred ion	[M+H]+1	176017
DTXSID3063752		FALSE	3,6,9,12-Tetraoxatetracosan-1-ol	Tetraethylene glycol monododecyl ether	5274-68-0	C20 H42 O5	Full match	No results	No results	Partial match	Full match	-0.89	362.303	380.337	15.68	6.36871e+08	4	0	0			0.702782	0.604329	0.898348	0.898348	0.0849521		No matches found	No matches found	No matches found	No matches found	No matches found	No matches found	No matches found	No matches found	No matches found	No matches found	3	20	8	No matches found	No matches found	Single match found	No matches found	Single match found	No matches found	DDA for preferred ion	[M+NH4]+1	8.32377e+06
DTXSID40179163		FALSE	N-Hexadecanoylglycine	N-Palmitoylglycine	2441-41-0	C18 H35 N O3	Full match	No results	No results	Partial match	Full match	-0.68	313.261	314.269	11.537	1.2229e+07	43	0	0			0.148677	0.0635507	0.91169	0.91169	0.0730356		No matches found	No matches found	No matches found	No matches found	No matches found	No matches found	No matches found	No matches found	No matches found	No matches found	3	5	2	No matches found	No matches found	No matches found	No matches found	Multiple matches found	No matches found	DDA for preferred ion	[M+H]+1	1.19547e+07
DTXSID4020240		FALSE	Caprolactam	Caprolactam	105-60-2	C6 H11 N O	Full match	Full match	Invalid mass	Partial match	Full match	-1.6	113.084	114.091	7.368	1.1678e+08	270	1	2	98.6	9.9	0.960195	0.929465	0.957612	0.957612	0.0158555	84.6	No matches found	No matches found	No matches found	No matches found	Multiple matches found	No matches found	No matches found	No matches found	No matches found	No matches found	3	5	2	No matches found	No matches found	Multiple matches found	No matches found	Multiple matches found	No matches found	DDA for preferred ion	[M+H]+1	1.16996e+08
DTXSID4021393		FALSE	Ethanol, 2,2'-[1,2-ethanediylbis(oxy)]bis-	Triethylene glycol	112-27-6	C6 H14 O4	Full match	No results	No results	Partial match	Full match	-1.37	150.089	151.096	16.007	9.44304e+07	27	0	0			0.597604	0.556819	0.921412	0.921412	0.998715		No matches found	No matches found	No matches found	No matches found	No matches found	No matches found	No matches found	No matches found	No matches found	No matches found	3	8	3	No matches found	No matches found	Single match found	Single match found	Multiple matches found	No matches found	DDA for preferred ion	[M+H]+1	1.05461e+07
DTXSID4022731		FALSE	Carbamazepine	Carbamazepine	298-46-4	C15 H12 N2 O	Full match	Full match	Invalid mass	Partial match	Full match	-0.8	236.095	237.102	8.888	2.12363e+07	257	6	1	89.1	9.5	0.748757	0.6846	0.831148	0.831148	0.952749	83	No matches found	No matches found	No matches found	No matches found	Single match found	No matches found	No matches found	No matches found	No matches found	No matches found	3	5	2	Single match found	No matches found	No matches found	No matches found	Multiple matches found	No matches found	DDA for preferred ion	[M+H]+1	2.06895e+07
DTXSID4022787		FALSE	Cetirizine	Cetirizine	83881-51-0	C21 H25 Cl N2 O3	Not the top hit	Full match	No results	Full match	Full match	-0.01	388.155	389.163	11.069	1.16472e+07	54	1	0	93.9	9.7	0.29836	0.192882	0.721949	0.721949	0.921868		No matches found	No matches found	No matches found	No matches found	No matches found	No matches found	No matches found	No matches found	No matches found	No matches found	3	2	1	Single match found	No matches found	No matches found	No matches found	Multiple matches found	No matches found	DDA for preferred ion	[M+H]+1	1.1681e+07
DTXSID4024729		FALSE	Carbendazim	Carbendazim	10605-21-7	C9 H9 N3 O2	Full match	Full match	Full match	Full match	Full match	-1.33	191.069	192.077	5.285	3.70612e+07	264	2	3	95	9.7	0.170613	0.118691	0.855872	0.855872	0.954282	99.9	No matches found	No matches found	No matches found	No matches found	Single match found	No matches found	No matches found	No matches found	Single match found	Single match found	3	8	3	Single match found	No matches found	Single match found	Single match found	Multiple matches found	Single match found	DDA for preferred ion	[M+H]+1	8.74378e+06
DTXSID4027579		FALSE	PEG n5	Pentaethylene glycol	4792-15-8	C10 H22 O6	Full match	Full match	No results	Full match	Full match	-1	238.141	239.149	15.704	5.19315e+08	5	1	0	99.6	98.9	0.775046	0.710332	0.875488	0.875488	0.998143		No matches found	No matches found	No matches found	No matches found	No matches found	No matches found	No matches found	No matches found	No matches found	No matches found	3	2	1	No matches found	No matches found	No matches found	No matches found	Single match found	No matches found	DDA for preferred ion	[M+H]+1	1.2976e+07
DTXSID50204354		FALSE	3,6,9,12,15,18,21,24,27-Nonaoxanonacosane-1,29-diol	3,6,9,12,15,18,21,24,27-Nonaoxanonacosane-1,29-diol	5579-66-8	C20 H42 O11	Not the top hit	No results	No results	Partial match	Full match	-1.23	458.272	459.279	16.078	1.61943e+08	5	0	0			0.718405	0.593873	0.760434	0.760434	0.996467		No matches found	No matches found	No matches found	No matches found	No matches found	No matches found	No matches found	No matches found	No matches found	No matches found	3	8	3	No matches found	No matches found	No matches found	No matches found	Single match found	No matches found	DDA for preferred ion	[M+H]+1	1.5696e+06
DTXSID5020730		FALSE	8-Hydroxyquinoline	8-Hydroxyquinoline	148-24-3	C9 H7 N O	Full match	Full match	No results	Partial match	Full match	-1.22	145.053	146.06	5.092	4.69102e+07	135	2	0	99.4	10	0.611233	0.571816	0.890619	0.890619	0.965328		No matches found	No matches found	No matches found	No matches found	No matches found	No matches found	No matches found	No matches found	No matches found	No matches found	3	6	2	No matches found	No matches found	Single match found	Single match found	Multiple matches found	No matches found	DDA for preferred ion	[M+H]+1	4.54758e+07
DTXSID5021411		FALSE	Tris(2-chloroethyl) phosphate	Tris(2-chloroethyl) phosphate	115-96-8	C6 H12 Cl3 O4 P	Not the top hit	Full match	Invalid mass	Full match	Full match	-1	283.954	284.961	9.872	7.2416e+07	12	1	2	97.2	94.9	0.132015	0.054853	0.636528	0.636528	0.782779	83.7	No matches found	No matches found	No matches found	No matches found	Single match found	Single match found	No matches found	No matches found	No matches found	No matches found	3	6	2	No matches found	No matches found	Single match found	No matches found	Single match found	No matches found	DDA for preferred ion	[M+H]+1	4.75828e+06
DTXSID5025152		FALSE	Butanedioic acid, 1,4-dimethyl ester	Dimethyl succinate	106-65-0	C6 H10 O4	Full match	No results	No results	Partial match	Full match	-1.75	146.058	147.065	6.46	2.37845e+07	212	0	0			0.606313	0.566623	0.894564	0.894564	0.969791		No matches found	No matches found	No matches found	No matches found	No matches found	No matches found	No matches found	No matches found	No matches found	No matches found	3	8	3	No matches found	No matches found	Multiple matches found	No matches found	Multiple matches found	No matches found	DDA for preferred ion	[M+H]+1	1.46687e+07
DTXSID5025491		FALSE	Dodecanamide, N,N-bis(2-hydroxyethyl)-	N,N-Bis(2-hydroxyethyl)dodecanamide	120-40-1	C16 H33 N O3	Full match	No results	No results	Partial match	Full match	-0.9	287.246	288.253	13.398	7.09215e+07	21	0	0			0.391491	0.313434	0.925042	0.925042	0.0729876		No matches found	No matches found	No matches found	No matches found	No matches found	No matches found	No matches found	No matches found	No matches found	No matches found	3	4	1	No matches found	No matches found	Single match found	Single match found	Single match found	No matches found	DDA for preferred ion	[M+H]+1	1.38404e+07
DTXSID5025493		FALSE	N-(2-Hydroxyethyl)dodecanamide	Laurylethanolamide	142-78-9	C14 H29 N O2	Full match	No results	No results	Partial match	Full match	-0.8	243.22	244.227	13.493	6.76705e+06	58	0	0			0.802818	0.736725	0.948052	0.948052	0.0733221		No matches found	No matches found	No matches found	No matches found	No matches found	No matches found	No matches found	No matches found	No matches found	No matches found	3	7	3	No matches found	No matches found	No matches found	No matches found	Multiple matches found	No matches found	DDA for preferred ion	[M+H]+1	3.1075e+06
DTXSID5027980		FALSE	Tetrakis(2-chloroethyl) ethane-1,2-diyl bis(phosphate)	Phosphoric acid, 1,2-ethanediyl tetrakis(2-chloroethyl) ester	33125-86-9	C10 H20 Cl4 O8 P2	Full match	No results	No results	Partial match	Full match	-0.8	469.938	470.946	10.83	3.50942e+07	1	0	0			0.268708	0.141005	0.413634	0.413634	0.655676		No matches found	No matches found	No matches found	No matches found	No matches found	No matches found	No matches found	No matches found	No matches found	No matches found	3	7	2	No matches found	No matches found	No matches found	No matches found	Single match found	No matches found	No MS2	[M+H]+1	168063
DTXSID5032442		FALSE	Imidacloprid	Imidacloprid	138261-41-3	C9 H10 Cl N5 O2	Not the top hit	No results	No results	Full match	Full match	-0.88	255.052	256.059	6.823	5.50242e+06	7	0	0			0.517685	0.448376	0.767282	0.767282	0.898647		No matches found	No matches found	No matches found	No matches found	No matches found	No matches found	No matches found	No matches found	No matches found	No matches found	3	6	2	Single match found	No matches found	No matches found	No matches found	Multiple matches found	Single match found	DDA for preferred ion	[M+H]+1	4.95874e+06
DTXSID5034721		FALSE	Methanol, (((1-methyl-2-(5-methyl-3-oxazolidinyl)ethoxy)methoxy)methoxy)-	Methanol, (((1-methyl-2-(5-methyl-3-oxazolidinyl)ethoxy)methoxy)methoxy)-	97553-90-7	C10 H21 N O5	Full match	No results	No results	Not the top hit	Full match	-1.37	235.142	236.149	0.692	5.75099e+07	6	0	0			0.805104	0.741206	0.879088	0.879088	0.000198066		No matches found	No matches found	No matches found	No matches found	No matches found	No matches found	No matches found	No matches found	No matches found	No matches found	3	2	1	No matches found	No matches found	No matches found	Single match found	No matches found	No matches found	DDA for preferred ion	[M+H]+1	1.26617e+07
DTXSID5039721		FALSE	3,6,9,12,15,18,21,24,27-Nonaoxanonatriacontan-1-ol	Polyoxyethylene (9) lauryl ether	3055-99-0	C30 H62 O10	Not the top hit	No results	No results	Partial match	Full match	-1.54	582.433	600.467	15.82	3.37124e+09	1	0	0			0.645898	0.487626	0.783048	0.783048	0.0830298		No matches found	No matches found	No matches found	No matches found	No matches found	No matches found	No matches found	No matches found	No matches found	No matches found	3	11	4	No matches found	No matches found	Single match found	No matches found	Single match found	No matches found	DDA for preferred ion	[M+NH4]+1	2.15326e+07
DTXSID5051442		FALSE	Citroflex 4	Tributyl citrate	77-94-1	C18 H32 O7	Not the top hit	Full match	Invalid mass	No match	Full match	-0.69	360.215	361.222	14.644	1.22242e+07	2	2	1	77.2	58	0.635187	0.537302	0.812333	0.812333	0.997862	76.4	No matches found	No matches found	No matches found	No matches found	Single match found	No matches found	No matches found	No matches found	No matches found	No matches found	3	8	3	No matches found	No matches found	Single match found	No matches found	Multiple matches found	No matches found	DDA for preferred ion	[M+H]+1	468259
DTXSID50670090		FALSE	2-Butyl-4-chloro-1-{[2'-(2H-tetrazol-5-yl)[1,1'-biphenyl]-4-yl]methyl}-1H-imidazole-5-carboxylic acid	2-Butyl-4-chloro-1-{[2'-(2H-tetrazol-5-yl)(2,3,5,6-~2~H_4_)[1,1'-biphenyl]-4-yl]methyl}-1H-imidazole-5-carboxylic acid	1246820-62-1	C22 H21 Cl N6 O2	Not the top hit	No results	No results	Partial match	Full match	-0.51	436.141	437.149	11.939	7.86016e+06	25	0	0			0.807399	0.688881	0.65423	0.65423	0.878864		No matches found	No matches found	No matches found	No matches found	No matches found	No matches found	No matches found	No matches found	No matches found	No matches found	3	4	2	No matches found	Single match found	No matches found	No matches found	Multiple matches found	No matches found	DDA for preferred ion	[M+H]+1	7.74812e+06
DTXSID6020147		FALSE	Benzotriazole	1,2,3-Benzotriazole	95-14-7	C6 H5 N3	Full match	Full match	No results	Full match	Full match	-1.6	119.048	120.055	6.031	2.57502e+07	83	2	0	98.3	9.9	0.865204	0.832853	0.915226	0.915226	0.976542		No matches found	No matches found	No matches found	No matches found	No matches found	No matches found	No matches found	No matches found	No matches found	No matches found	3	6	2	No matches found	No matches found	Single match found	No matches found	Multiple matches found	No matches found	DDA for preferred ion	[M+H]+1	2.54379e+07
DTXSID6021901		FALSE	Acetic acid, propyl ester	Propyl acetate	109-60-4	C5 H10 O2	Full match	No results	No results	Partial match	Full match	-2.02	102.068	103.075	8.768	5.81576e+06	161	0	0			0.0536488	0.0259126	0.953903	0.953903	0.0064727		No matches found	No matches found	No matches found	No matches found	No matches found	No matches found	No matches found	No matches found	No matches found	No matches found	3	10	4	No matches found	No matches found	Multiple matches found	Single match found	Multiple matches found	No matches found	No MS2	[M+H]+1	2.46856e+06
DTXSID6022341		FALSE	Prometon	Prometon	1610-18-0	C10 H19 N5 O	Full match	Full match	Invalid mass	Full match	Full match	-0.75	225.159	226.166	9.715	1.43081e+08	28	3	1	99.8	100	0.921441	0.860256	0.907375	0.907375	0.0233431	95	No matches found	No matches found	No matches found	No matches found	Single match found	No matches found	No matches found	No matches found	No matches found	No matches found	3	5	2	Multiple matches found	No matches found	No matches found	Multiple matches found	Multiple matches found	Multiple matches found	DDA for preferred ion	[M+H]+1	736003
DTXSID6025018		FALSE	Cyclohexanamine, N-cyclohexyl-	Dicyclohexylamine	101-83-7	C12 H23 N	Full match	No results	No results	Partial match	Full match	-1.56	181.183	182.19	7.52	4.52425e+08	87	0	0			0.382398	0.333163	0.980457	0.980457	0.0737749		No matches found	No matches found	No matches found	No matches found	No matches found	No matches found	No matches found	No matches found	No matches found	No matches found	3	4	1	No matches found	No matches found	Single match found	No matches found	Multiple matches found	No matches found	DDA for preferred ion	[M+H]+1	4.51442e+08
DTXSID6027137		FALSE	Oleamide	(9Z)-Octadec-9-enamide	301-02-0	C18 H35 N O	Full match	Full match	No results	Not the top hit	Full match	-1.25	281.272	282.279	16.25	1.12812e+09	54	3	0	95.7	87.7	0.476585	0.400151	0.957442	0.957442	0.102311		No matches found	No matches found	No matches found	No matches found	No matches found	No matches found	No matches found	No matches found	No matches found	No matches found	3	4	2	Single match found	No matches found	Single match found	Single match found	Multiple matches found	No matches found	DDA for preferred ion	[M+H]+1	4.68345e+08
DTXSID6052825		FALSE	CAPRYLAMIDOPROPYL BETAINE	1-Propanaminium, N-(carboxymethyl)-N,N-dimethyl-3-[(1-oxooctyl)amino]-, inner salt	73772-46-0	C15 H30 N2 O3	Full match	No results	No results	Full match	Full match	-0.63	286.225	287.233	9.63	2.40236e+07	15	0	0			0.381309	0.303529	0.90586	0.90586	0.0532803		No matches found	No matches found	No matches found	No matches found	No matches found	No matches found	No matches found	No matches found	No matches found	No matches found	3	5	2	No matches found	No matches found	No matches found	No matches found	Single match found	No matches found	DDA for preferred ion	[M+H]+1	1.23268e+06
DTXSID6065921		FALSE	Peroxide, 1,1'-cyclohexylidenebis[2-(1,1-dimethylpropyl)	Cyclohexylidenebis(tert-amyl) peroxide	15667-10-4	C16 H32 O4	Full match	No results	No results	Partial match	Full match	-0.9	288.23	289.237	15.68	4.36253e+07	46	0	0			0.36573	0.287406	0.90796	0.90796	0.0564128		No matches found	No matches found	No matches found	No matches found	No matches found	No matches found	No matches found	No matches found	No matches found	No matches found	3	7	3	No matches found	No matches found	Multiple matches found	No matches found	Multiple matches found	No matches found	DDA for preferred ion	[M+H]+1	411046
DTXSID60885734		FALSE	(4R)-1-Hexadecanoyl-4-(hexadecanoyloxy)-L-proline	L-Proline, 1-(1-oxohexadecyl)-4-[(1-oxohexadecyl)oxy]-, (4R)-	41672-81-5	C37 H69 N O5	Full match	No results	No results	Partial match	Full match	-0.33	607.517	625.551	16.441	8.56755e+07	4	0	0			0.48062	0.315532	0.839014	0.839014	0.151916		No matches found	No matches found	No matches found	No matches found	No matches found	No matches found	No matches found	No matches found	No matches found	No matches found	3	6	2	No matches found	No matches found	No matches found	No matches found	Single match found	No matches found	DDA for preferred ion	[M+NH4]+1	1.05735e+07
DTXSID7021287		FALSE	2,5-Furandione, dihydro-	Succinic anhydride	108-30-5	C4 H4 O3	Full match	No results	No results	Partial match	Full match	-2.29	100.016	101.023	10.373	2.22257e+07	31	0	0			0.0219818	0.994803	0.904136	0.904136	0.955649		No matches found	No matches found	No matches found	No matches found	No matches found	No matches found	No matches found	No matches found	No matches found	No matches found	3	10	4	No matches found	No matches found	Single match found	No matches found	Multiple matches found	No matches found	DDA for preferred ion	[M+H]+1	288198
DTXSID7023227		FALSE	Losartan	Losartan	114798-26-4	C22 H23 Cl N6 O	Full match	Full match	No results	Full match	Full match	-0.19	422.162	423.169	11.493	2.50485e+07	6	2	0	94.9	84.1	0.96718	0.852461	0.690713	0.690713	0.908148		No matches found	No matches found	No matches found	No matches found	No matches found	No matches found	No matches found	No matches found	No matches found	No matches found	3	5	2	No matches found	No matches found	No matches found	No matches found	Single match found	No matches found	DDA for preferred ion	[M+H]+1	2.47239e+07
DTXSID7042190		FALSE	N,N-Dimethyldecylamine N-oxide	N,N-Dimethyldecylamine oxide	2605-79-0	C12 H27 N O	Full match	Full match	No results	Full match	Full match	-1	201.209	202.216	10.789	9.94534e+07	30	1	0	96.4	9.8	0.209696	0.155019	0.98439	0.98439	0.0880225		No matches found	No matches found	No matches found	No matches found	No matches found	No matches found	No matches found	No matches found	No matches found	No matches found	3	5	2	No matches found	No matches found	No matches found	No matches found	Multiple matches found	No matches found	DDA for preferred ion	[M+H]+1	7.75612e+07
DTXSID7046758		FALSE	Benzoylecgonine	Benzoylecgonine	519-09-5	C16 H19 N O4	Full match	Full match	No results	Full match	Full match	-1.05	289.131	290.138	6.593	3.50042e+07	117	3	0	97.9	91.2	0.258076	0.179507	0.808255	0.808255	0.957172		No matches found	No matches found	No matches found	No matches found	No matches found	No matches found	No matches found	No matches found	No matches found	No matches found	3	6	3	Single match found	No matches found	No matches found	No matches found	Multiple matches found	No matches found	DDA for preferred ion	[M+H]+1	3.44725e+07
DTXSID70511279		FALSE	4-Chlorobutyl 3,4-dimethoxybenzoate	4-Chlorobutyl 3,4-dimethoxybenzoate	69788-75-6	C13 H17 Cl O4	Not the top hit	No results	No results	Not the top hit	Full match	-0.58	272.081	273.089	9.457	3.42764e+06	38	0	0			0.377771	0.303834	0.777569	0.777569	0.917705		No matches found	No matches found	No matches found	No matches found	No matches found	No matches found	No matches found	No matches found	No matches found	No matches found	3	6	2	No matches found	No matches found	No matches found	No matches found	Multiple matches found	No matches found	No MS2	[M+H]+1	3.3785e+06
DTXSID8020123		FALSE	Diazene, 1,2-diphenyl-	Azobenzene	103-33-3	C12 H10 N2	Full match	No results	No results	Partial match	Full match	-1.34	182.084	183.091	6.657	9.38434e+06	98	0	0			0.274828	0.225348	0.880837	0.880837	0.97462		No matches found	No matches found	No matches found	No matches found	No matches found	No matches found	No matches found	No matches found	No matches found	No matches found	3	4	2	No matches found	No matches found	Single match found	Single match found	Multiple matches found	No matches found	DDA for preferred ion	[M+H]+1	9.30314e+06
DTXSID8021640		FALSE	Nonanedioic acid	Nonanedioic acid	123-99-9	C9 H16 O4	Full match	No results	No results	Partial match	Full match	-1.19	188.105	189.112	15.256	8.59555e+06	328	0	0			0.235485	0.184369	0.894596	0.894596	0.991479		No matches found	No matches found	No matches found	No matches found	No matches found	No matches found	No matches found	No matches found	No matches found	No matches found	3	17	6	No matches found	No matches found	Multiple matches found	No matches found	Multiple matches found	No matches found	DDA for preferred ion	[M+H]+1	867239
DTXSID8034665		FALSE	Imazapyr	Imazapyr	81334-34-1	C13 H15 N3 O3	Not the top hit	Full match	Invalid mass	Not the top hit	Full match	-0.85	261.111	262.118	7.174	2.34407e+07	117	2	1	92.6	83.3	0.51652	0.445565	0.819559	0.819559	0.954044	86.4	No matches found	No matches found	No matches found	No matches found	Single match found	No matches found	No matches found	No matches found	No matches found	No matches found	3	2	1	Single match found	No matches found	No matches found	Single match found	Single match found	No matches found	DDA for preferred ion	[M+H]+1	4.88631e+06
DTXSID8044383		FALSE	Benzene, 1,1'-thiobis-	Diphenyl sulfide	139-66-2	C12 H10 S	Not the top hit	No results	No results	Not the top hit	Full match	-0.58	186.05	187.057	3.051	1.21812e+07	24	0	0			0.201477	0.150919	0.842467	0.842467	0.938292		No matches found	No matches found	No matches found	No matches found	No matches found	No matches found	No matches found	No matches found	No matches found	No matches found	3	10	3	No matches found	No matches found	Single match found	No matches found	Single match found	No matches found	DDA for preferred ion	[M+H]+1	4.65216e+06
DTXSID8062816		FALSE	3,6,9,12,15,18,21-Heptaoxatritriacontan-1-ol	Heptaethylene glycol monododecyl ether	3055-97-8	C26 H54 O8	Not the top hit	No results	No results	Partial match	Full match	-1.22	494.381	512.415	15.737	6.08644e+09	1	0	0			0.468714	0.33437	0.829231	0.829231	0.083862		No matches found	No matches found	No matches found	No matches found	No matches found	No matches found	No matches found	No matches found	No matches found	No matches found	3	14	6	No matches found	No matches found	No matches found	No matches found	Single match found	No matches found	DDA for preferred ion	[M+NH4]+1	6.67203e+07
DTXSID9026922		FALSE	Ethanol, 2,2'-[oxybis(2,1-ethanediyloxy)]bis-	Tetraethylene glycol	112-60-7	C8 H18 O5	Full match	No results	No results	Partial match	Full match	-1.17	194.115	195.122	15.695	5.60968e+08	6	0	0			0.18632	0.133571	0.898445	0.898445	0.998424		No matches found	No matches found	No matches found	No matches found	No matches found	No matches found	No matches found	No matches found	No matches found	No matches found	3	4	2	No matches found	No matches found	Single match found	No matches found	Multiple matches found	No matches found	DDA for preferred ion	[M+H]+1	1.21434e+07
DTXSID9032113		FALSE	Tebuconazole	Tebuconazole	107534-96-3	C16 H22 Cl N3 O	Full match	Full match	Full match	Full match	Full match	-0.68	307.145	308.152	13.583	7.61945e+06	11	2	2	91.4	77.6	0.092905	0.00944061	0.801969	0.801969	0.960164	80.3	No matches found	No matches found	No matches found	No matches found	No matches found	No matches found	No matches found	No matches found	Single match found	Single match found	3	10	4	Single match found	No matches found	Single match found	Single match found	Multiple matches found	Single match found	DDA for preferred ion	[M+H]+1	2.2233e+06
DTXSID90431622		FALSE	Hydroxy bupropion	2-(3-Chlorophenyl)-3,5,5-trimethyl-2-morpholinol	357399-43-0	C13 H18 Cl N O2	Full match	Full match	No results	Not the top hit	Full match	-0.67	255.102	238.099	7.306	1.42995e+07	135	1	0	77.7	58.6	0.567544	0.498222	0.817586	0.817586	0.948976		No matches found	No matches found	No matches found	No matches found	No matches found	No matches found	No matches found	No matches found	No matches found	No matches found	3	9	4	Single match found	No matches found	No matches found	No matches found	Multiple matches found	No matches found	DDA for preferred ion	[M+H-H2O]+1	1.4203e+07
DTXSID9044748		FALSE	Methanone, (1-hydroxycyclohexyl)phenyl-	(1-Hydroxycyclohexyl)(phenyl)methanone	947-19-3	C13 H16 O2	Not the top hit	No results	No results	Partial match	Full match	-1.21	204.115	205.122	12.304	4.97343e+07	616	0	0			0.0865427	0.031076	0.886866	0.886866	0.991995		No matches found	No matches found	No matches found	No matches found	No matches found	No matches found	No matches found	No matches found	No matches found	No matches found	3	19	6	No matches found	No matches found	Single match found	Single match found	Multiple matches found	No matches found	No MS2	[M+H]+1	6.23066e+06
[truncated: 32 more columns]

## Sheet: Negative_GapFilled_Filtered
Tags	Checked	Name	PREFERRED_NAME	DTXSID	CASRN	Formula	Annot. Source: Predicted Compositions	Annot. Source: mzCloud Search	Annot. Source: mzVault Search	Annot. Source: ChemSpider Search	Annot. Source: MassList Search	Annot. DeltaMass [ppm]	Calc. MW	m/z	RT [min]	Area (Max.)	# ChemSpider Results	# mzCloud Results	# mzVault Results	mzCloud Best Match	mzCloud Best Match Confidence	Mass Defect: Kendrick MD [C2 F4]	Mass Defect: Kendrick MD [C2 F3 O]	Mass Defect: Kendrick MD [C2 H4]	Mass Defect: Kendrick MD [C3 H6]	Mass Defect: Kendrick MD [C8 H8]	mzVault Best Match	mzVault Library Match: PFAS_CFM_specLibrary_Duke	mzVault Library Match: 080522 HHEAR POSITIVE and NEGATIVE(d02c6804-04e8-4b2b-ab1e-486e0d84d6da)	mzVault Library Match: 080522 MSMLS POSITIVE and NEGATIVE(b399db47-3f10-473e-9825-49d12c9a2da7)	mzVault Library Match: 080522 NIST 2020 Negative(263c597e-4cd9-410f-a24a-773ab199f6fe)	mzVault Library Match: 062524_EPA ToxCast_NEG_final	mzVault Library Match: 052024_CordBlood_FlameRetardants_NEG	mzVault Library Match: 051724_CordBlood_Phenols_NEG	mzVault Library Match: 051724_CordBlood_PFAS_NEG	mzVault Library Match: 051624_RestekPesticides_NEG	mzVault Library Match: 051624_CordBlood_Phthalates_NEG	# Usable QC	RSD QC Areas [%]	RSD Corr. QC Areas [%]	Mass List Match: EFS HRAM Compound Database	Mass List Match: PFAS_NIST	Mass List Match: UpdatedPolymerAdditiveList2021v3	Mass List Match: EPA_PesticidesList	Mass List Match: EPA_ContaminantOfEmergingConcern	MS2	Reference Ion	Group Area: F36, Surface Water , Asheville, Sample	Group Area: F37, Surface Water , Asheville, Sample
	FALSE	5-Hydroxy-1-(4-hydroxy-3-methoxyphenyl)decan-3-one	5-hydroxy-1-(4-hydroxy-3-methoxyphenyl)decan-3-one	DTXSID40274400	39886-76-5	C17 H26 O4	Not the top hit	No results	No results	Partial match	Full match	0.14	294.183	293.176	7.899	2.28508e+09	91	0	0			0.259922	0.17998	0.854662	0.854662	0.00618075		No matches found	No matches found	No matches found	No matches found	No matches found	No matches found	No matches found	No matches found	No matches found	No matches found	3	3	1	No matches found	No matches found	No matches found	No matches found	Multiple matches found	DDA for preferred ion	[M-H]-1	2.01291e+07	1.79857e+07
	FALSE	2,5-di-tert-Butylhydroquinone	2,5-Di-tert-butylbenzene-1,4-diol	DTXSID8041248	88-58-4	C14 H22 O2	Full match	Full match	No results	Full match	Full match	0.07	222.162	221.155	7.898	9.29714e+08	257	1	0	93.5	9.7	0.954424	0.894054	0.913926	0.913926	0.028351		No matches found	No matches found	No matches found	No matches found	No matches found	No matches found	No matches found	No matches found	No matches found	No matches found	3	3	1	No matches found	No matches found	Multiple matches found	Single match found	Multiple matches found	DDA for preferred ion	[M-H]-1	8.04417e+06	7.40731e+06
	FALSE	Benzoic acid	Benzoic acid	DTXSID6020143	65-85-0	C7 H6 O2	Full match	Full match	No results	Full match	Full match	0.57	122.037	121.03	1.828	7.17013e+08	45	2	0	99.7	10	0.824197	0.791035	0.90058	0.90058	0.963436		No matches found	No matches found	No matches found	No matches found	No matches found	No matches found	No matches found	No matches found	No matches found	No matches found	3	10	4	No matches found	No matches found	Multiple matches found	Single match found	Multiple matches found	DDA for preferred ion	[M-H]-1	1.51432e+07	1.05686e+07
	FALSE	4-(Undecan-5-yl)benzene-1-sulfonic acid	4-(undecan-5-yl)benzene-1-sulfonic acid	DTXSID40881097	NOCAS_881097	C17 H28 O3 S	Not the top hit	No results	No results	Partial match	Full match	0.58	312.176	311.169	10.869	3.52988e+08	10	0	0			0.0740764	0.989245	0.827516	0.827516	0.988303		No matches found	No matches found	No matches found	No matches found	No matches found	No matches found	No matches found	No matches found	No matches found	No matches found	3	17	8	No matches found	No matches found	No matches found	No matches found	Single match found	DDA for preferred ion	[M-H]-1	2.82732e+08	3.58693e+08
	FALSE	4-(Undecan-5-yl)benzene-1-sulfonic acid	4-(undecan-5-yl)benzene-1-sulfonic acid	DTXSID40881097	NOCAS_881097	C17 H28 O3 S	Full match	No results	No results	Partial match	Full match	0.57	312.176	311.169	10.966	3.35391e+08	10	0	0			0.0740729	0.989241	0.827513	0.827513	0.988299		No matches found	No matches found	No matches found	No matches found	No matches found	No matches found	No matches found	No matches found	No matches found	No matches found	3	3	1	No matches found	No matches found	No matches found	No matches found	Single match found	DDA for preferred ion	[M-H]-1	9.42332e+07	3.35132e+08
	FALSE	4-(Undecan-5-yl)benzene-1-sulfonic acid	4-(undecan-5-yl)benzene-1-sulfonic acid	DTXSID40881097	NOCAS_881097	C17 H28 O3 S	Not the top hit	No results	No results	Partial match	Full match	0.51	312.176	311.169	10.816	2.97545e+08	10	0	0			0.0740537	0.989222	0.827493	0.827493	0.98828		No matches found	No matches found	No matches found	No matches found	No matches found	No matches found	No matches found	No matches found	No matches found	No matches found	3	23	9	No matches found	No matches found	No matches found	No matches found	Single match found	DDA for preferred ion	[M-H]-1	2.5304e+08	2.05093e+08
	FALSE	4-Dodecylbenzenesulfonic acid	4-Dodecylbenzenesulfonic acid	DTXSID8050443	121-65-3	C18 H30 O3 S	Full match	Full match	Full match	Partial match	Full match	0.52	326.192	325.184	11.41	2.62773e+08	18	3	1	99.8	10	0.950445	0.861805	0.827505	0.827505	0.99551	86.8	No matches found	No matches found	No matches found	No matches found	Single match found	No matches found	No matches found	No matches found	No matches found	No matches found	3	4	1	No matches found	No matches found	No matches found	No matches found	Multiple matches found	DDA for preferred ion	[M-H]-1	1.36436e+08	2.62773e+08
	FALSE	4-Dodecylbenzenesulfonic acid	4-Dodecylbenzenesulfonic acid	DTXSID8050443	121-65-3	C18 H30 O3 S	Full match	Full match	Full match	Partial match	Full match	0.45	326.192	325.184	11.506	2.5136e+08	18	3	1	97.9	9.9	0.950422	0.861782	0.827482	0.827482	0.995487	79.7	No matches found	No matches found	No matches found	No matches found	Single match found	No matches found	No matches found	No matches found	No matches found	No matches found	3	3	1	No matches found	No matches found	No matches found	No matches found	Multiple matches found	DDA for preferred ion	[M-H]-1	1.45034e+08	2.51799e+08
	FALSE	Xylenesulfonate	N/A	N/A	N/A	C8 H10 O3 S	Full match	Full match	No results	Not the top hit	Full match	0.7	186.035	185.028	4.7	2.43164e+08	68	1	0	99.4	85.3	0.186607	0.136054	0.827466	0.827466	0.923283		No matches found	No matches found	No matches found	No matches found	No matches found	No matches found	No matches found	No matches found	No matches found	No matches found	3	2	1	No matches found	No matches found	Multiple matches found	Single match found	Multiple matches found	DDA for preferred ion	[M-H]-1	3.68816e+07	2.89577e+07
	FALSE	1-Chloro-3-(dibutylamino)propan-2-ol	1-Chloro-3-(dibutylamino)propan-2-ol	DTXSID40934618	15285-61-7	C11 H24 Cl N O	No results	No results	No results	Not the top hit	Full match	-1.97	221.154	220.147	7.898	2.33529e+08	3	0	0			0.95665	0.896553	0.907263	0.907263	0.0211689		No matches found	No matches found	No matches found	No matches found	No matches found	No matches found	No matches found	No matches found	No matches found	No matches found	3	4	2	No matches found	No matches found	No matches found	No matches found	Single match found	No MS2	[M-H]-1	2.00102e+06	1.89294e+06
	FALSE	Hydrogen iodide	Hydrogen iodide	DTXSID2044349	10034-85-2	H I	No results	No results	No results	Full match	Full match	1.02	127.912	126.905	0.612	2.2748e+08	1	0	0			0.641388	0.606629	0.769595	0.769595	0.835476		No matches found	No matches found	No matches found	No matches found	No matches found	No matches found	No matches found	No matches found	No matches found	No matches found	3	4	2	No matches found	No matches found	No matches found	Single match found	No matches found	DDA for preferred ion	[M-H]-1	1.09793e+08	1.1707e+08
	FALSE	4-Dodecylbenzenesulfonic acid	4-Dodecylbenzenesulfonic acid	DTXSID8050443	121-65-3	C18 H30 O3 S	Full match	Full match	Full match	Partial match	Full match	0.57	326.192	325.184	11.342	1.92254e+08	18	3	1	99.9	10	0.950462	0.861822	0.827522	0.827522	0.995527	91.6	No matches found	No matches found	No matches found	No matches found	Single match found	No matches found	No matches found	No matches found	No matches found	No matches found	3	4	1	No matches found	No matches found	No matches found	No matches found	Multiple matches found	DDA for preferred ion	[M-H]-1	1.78508e+08	1.91282e+08
	FALSE	(3S,7S,11E)-7,14,16-Trihydroxy-3-methyl-3,4,5,6,7,8,9,10-octahydro-1H-2-benzoxacyclotetradecin-1-one	beta-Zearalenol	DTXSID8022533	71030-11-0	C18 H24 O5	Full match	No results	No results	Partial match	Full match	0.84	320.163	319.155	5.949	1.85103e+08	46	0	0			0.981264	0.894262	0.805146	0.805146	0.970046		No matches found	No matches found	No matches found	No matches found	No matches found	No matches found	No matches found	No matches found	No matches found	No matches found	3	7	3	No matches found	No matches found	No matches found	No matches found	Multiple matches found	DDA for preferred ion	[M-H]-1	4.4218e+06	7.35732e+06
	FALSE	NP-020205	N/A	N/A	N/A	C11 H16 O4	Full match	Full match	No results	Partial match	Full match	0.79	212.105	211.098	3.643	1.77899e+08	276	1	0	70.1	8.5	0.997388	0.93975	0.868186	0.868186	0.977431		No matches found	No matches found	No matches found	No matches found	No matches found	No matches found	No matches found	No matches found	No matches found	No matches found	3	5	2	No matches found	No matches found	Single match found	No matches found	Multiple matches found	DDA for preferred ion	[M-H]-1	3.503e+06	2.99952e+06
	FALSE	2,5-di-tert-Butylhydroquinone	2,5-Di-tert-butylbenzene-1,4-diol	DTXSID8041248	88-58-4	C14 H22 O2	Full match	Full match	No results	Full match	Full match	0.22	222.162	221.155	9.504	1.77808e+08	257	1	0	93.2	9.7	0.954458	0.894087	0.91396	0.91396	0.0283845		No matches found	No matches found	No matches found	No matches found	No matches found	No matches found	No matches found	No matches found	No matches found	No matches found	3	5	2	No matches found	No matches found	Multiple matches found	Single match found	Multiple matches found	DDA for preferred ion	[M-H]-1	6.61611e+06	6.57756e+06
	FALSE	Butanedioic acid, 2-sulfo-, 1,4-bis(2-ethylhexyl) ester	Docusate hydrogen	DTXSID1044279	10041-19-7	C20 H38 O7 S	Not the top hit	No results	No results	Partial match	Full match	0.05	422.234	421.227	11.545	1.57667e+08	19	0	0			0.0382068	0.923468	0.762372	0.762372	0.979844		No matches found	No matches found	No matches found	No matches found	No matches found	No matches found	No matches found	No matches found	No matches found	No matches found	3	3	1	No matches found	No matches found	Single match found	No matches found	Single match found	DDA for preferred ion	[M-H]-1	1.02912e+08	1.14454e+08
	FALSE	N-(3-Amino-3-methylbutanoyl)-O-methyl-L-tyrosyl-N-[(2S,3R,4S)-1-cyclohexyl-3,4-dihydroxy-6-methylheptan-2-yl]-L-histidinamide	Enalkiren	DTXSID10150282	113082-98-7	C35 H56 N6 O6	Not the top hit	No results	No results	No match	Full match	4.19	656.429	655.422	15.496	1.55599e+08	4	0	0			0.906106	0.727726	0.695907	0.695907	0.0340005		No matches found	No matches found	No matches found	No matches found	No matches found	No matches found	No matches found	No matches found	No matches found	No matches found	3	23	8	No matches found	No matches found	No matches found	No matches found	Single match found	DDA for preferred ion	[M-H]-1	1.29005e+06	521126
	FALSE	26-Hydroxy-3,6,9,12,15,18,21,24-octaoxahexacosan-1-yl dodecanoate	Dodecanoic acid, 26-hydroxy-3,6,9,12,15,18,21,24-octaoxahexacos-1-yl ester	DTXSID4059332	106-08-1	C30 H60 O11	Full match	No results	No results	Partial match	Full match	0.5	596.414	595.407	11.584	1.52102e+08	2	0	0			0.487438	0.325367	0.747897	0.747897	0.0550799		No matches found	No matches found	No matches found	No matches found	No matches found	No matches found	No matches found	No matches found	No matches found	No matches found	3	4	1	No matches found	No matches found	No matches found	No matches found	Single match found	DDA for preferred ion	[M-H]-1	52556.1	117210
	FALSE	2-Naphthalenesulfonic acid	Naphthalene-2-sulfonic acid	DTXSID5044788	120-18-3	C10 H8 O3 S	Full match	Full match	No results	Full match	Full match	0.53	208.02	207.012	5.247	1.46387e+08	30	1	0	88.1	50.8	0.952483	0.895956	0.787247	0.787247	0.894387		No matches found	No matches found	No matches found	No matches found	No matches found	No matches found	No matches found	No matches found	No matches found	No matches found	3	3	1	No matches found	No matches found	Single match found	No matches found	Multiple matches found	DDA for preferred ion	[M-H]-1	5.10013e+06	1.83229e+07
	FALSE	Methyl 2-dodecylbenzene-1-sulfonate	Methyl dodecylbenzenesulphonate	DTXSID60200342	52319-06-9	C19 H32 O3 S	Full match	No results	No results	Partial match	Full match	-0.16	340.207	339.2	12.033	1.4381e+08	17	0	0			0.826604	0.734155	0.827282	0.827282	0.00250527		No matches found	No matches found	No matches found	No matches found	No matches found	No matches found	No matches found	No matches found	No matches found	No matches found	3	1	1	No matches found	No matches found	No matches found	No matches found	Multiple matches found	DDA for preferred ion	[M-H]-1	1.16193e+08	1.2111e+08
	FALSE	Methyl 2-dodecylbenzene-1-sulfonate	Methyl dodecylbenzenesulphonate	DTXSID60200342	52319-06-9	C19 H32 O3 S	Full match	No results	No results	Partial match	Full match	-0.16	340.207	339.2	11.86	1.41953e+08	16	0	0			0.826602	0.734154	0.82728	0.82728	0.00250413		No matches found	No matches found	No matches found	No matches found	No matches found	No matches found	No matches found	No matches found	No matches found	No matches found	3	3	1	No matches found	No matches found	No matches found	No matches found	Multiple matches found	DDA for preferred ion	[M-H]-1	1.41309e+08	1.17975e+08
	FALSE	Pentachlorophenol	Pentachlorophenol	DTXSID7021106	87-86-5	C6 H Cl5 O	Full match	Full match	No results	Full match	Full match	0.91	263.847	262.84	8.415	1.38011e+08	3	1	0	100	10	0.225455	0.153756	0.552627	0.552627	0.688522		No matches found	No matches found	No matches found	No matches found	No matches found	No matches found	No matches found	No matches found	No matches found	No matches found	3	4	2	No matches found	No matches found	Single match found	Single match found	No matches found	DDA for preferred ion	[M-H]-1	1.08162e+06	232102
	FALSE	Xylenesulfonate	N/A	N/A	N/A	C8 H10 O3 S	Full match	Full match	No results	Not the top hit	Full match	0.62	186.035	185.028	4.778	1.36823e+08	67	1	0	99	73.6	0.186593	0.136039	0.827451	0.827451	0.923268		No matches found	No matches found	No matches found	No matches found	No matches found	No matches found	No matches found	No matches found	No matches found	No matches found	3	4	2	No matches found	No matches found	Multiple matches found	Single match found	Multiple matches found	DDA for preferred ion	[M-H]-1	6.61757e+07	3.63947e+07
	FALSE	Dodecyl sulfate	Lauryl sulfate	DTXSID0042088	151-41-7	C12 H26 O4 S	Full match	Full match	No results	Full match	Full match	0.57	266.155	265.148	10.249	1.29487e+08	8	5	0	99.9	10	0.51061	0.438285	0.85814	0.85814	0.995223		No matches found	No matches found	No matches found	No matches found	No matches found	No matches found	No matches found	No matches found	No matches found	No matches found	3	5	2	No matches found	No matches found	Single match found	No matches found	No matches found	DDA for preferred ion	[M-H]-1	4.57369e+07	3.97011e+07
	FALSE	Methyl 2-dodecylbenzene-1-sulfonate	Methyl dodecylbenzenesulphonate	DTXSID60200342	52319-06-9	C19 H32 O3 S	Full match	No results	No results	Partial match	Full match	-0.06	340.207	339.2	11.934	1.19262e+08	16	0	0			0.826637	0.734189	0.827316	0.827316	0.00253937		No matches found	No matches found	No matches found	No matches found	No matches found	No matches found	No matches found	No matches found	No matches found	No matches found	3	1	0	No matches found	No matches found	No matches found	No matches found	Multiple matches found	DDA for preferred ion	[M-H]-1	1.0995e+08	1.19033e+08
	FALSE	3-[(Oxiran-2-yl)methoxy]-2,2-bis{[(oxiran-2-yl)methoxy]methyl}propan-1-ol	3-[(Oxiran-2-yl)methoxy]-2,2-bis{[(oxiran-2-yl)methoxy]methyl}propan-1-ol	DTXSID00927642	13236-00-5	C14 H24 O7	Full match	No results	No results	Partial match	Full match	0.8	304.152	303.145	7.15	1.16368e+08	40	0	0			0.130156	0.0475046	0.812826	0.812826	0.969479		No matches found	No matches found	No matches found	No matches found	No matches found	No matches found	No matches found	No matches found	No matches found	No matches found	3	6	2	No matches found	No matches found	No matches found	No matches found	Multiple matches found	DDA for preferred ion	[M-H]-1	317879	1.32682e+06
	FALSE	20-Hydroxy-3,6,9,12,15,18-hexaoxaicosan-1-yl dodecanoate	20-Hydroxy-3,6,9,12,15,18-hexaoxaicos-1-yl laurate	DTXSID10166560	15901-19-6	C26 H52 O9	Full match	No results	No results	Partial match	Full match	0.27	508.361	507.354	11.405	1.02303e+08	2	0	0			0.309804	0.171661	0.793626	0.793626	0.0554579		No matches found	No matches found	No matches found	No matches found	No matches found	No matches found	No matches found	No matches found	No matches found	No matches found	3	3	1	No matches found	No matches found	No matches found	No matches found	Single match found	DDA for preferred ion	[M-H]-1	69357.3	79119.8
	FALSE	Nonanoic acid, 2,3-dioxo-	N/A	N/A	N/A	C9 H14 O4	Full match	No results	No results	Partial match	Full match	0.78	186.089	185.082	7.282	9.11888e+07	403	0	0			0.240229	0.189661	0.881565	0.881565	0.97741		No matches found	No matches found	No matches found	No matches found	No matches found	No matches found	No matches found	No matches found	No matches found	No matches found	3	2	1	No matches found	No matches found	Multiple matches found	No matches found	Multiple matches found	DDA for preferred ion	[M-H]-1	670548	2.57376e+06
	FALSE	2,4,6-Trichlorophenol	2,4,6-Trichlorophenol	DTXSID5021386	88-06-2	C6 H3 Cl3 O	Full match	No results	Full match	Full match	Full match	0.68	195.925	194.918	6.706	8.69209e+07	8	0	1			0.978221	0.92498	0.706309	0.706309	0.80722	88.6	No matches found	No matches found	No matches found	No matches found	Single match found	No matches found	No matches found	No matches found	No matches found	No matches found	3	5	2	No matches found	No matches found	Multiple matches found	Multiple matches found	Multiple matches found	DDA for preferred ion	[M-H]-1	39165	37091.7
	FALSE	2,6-Bis[(2-hydroxyethyl)amino]-3-nitrobenzonitrile	N/A	N/A	N/A	C11 H14 N4 O4	Not the top hit	Full match	No results	No match	Full match	-4.17	266.1	265.093	0.686	8.59868e+07	2	1	0	46.2	62.4	0.456218	0.383907	0.803263	0.803263	0.940318		No matches found	No matches found	No matches found	No matches found	No matches found	No matches found	No matches found	No matches found	No matches found	No matches found	3	2	1	No matches found	No matches found	No matches found	No matches found	Multiple matches found	DDA for preferred ion	[M-H]-1	8.08869e+07	6.18065e+07
	FALSE	Methyl 1,3-dioxo-1,3-dihydro-2-benzofuran-5-carboxylate	5-Isobenzofurancarboxylic acid, 1,3-dihydro-1,3-dioxo-, methyl ester	DTXSID4062692	2902-64-9	C10 H6 O5	Full match	No results	No results	Partial match	Full match	0.61	206.022	205.014	4.412	8.26895e+07	41	0	0			0.974461	0.918476	0.791602	0.791602	0.897714		No matches found	No matches found	No matches found	No matches found	No matches found	No matches found	No matches found	No matches found	No matches found	No matches found	3	1	0	No matches found	No matches found	No matches found	No matches found	Multiple matches found	DDA for preferred ion	[M-H]-1	4.14082e+07	3.27589e+07
	FALSE	Dibutyl sulfate	Sulfuric acid, dibutyl ester	DTXSID80211536	625-22-9	C8 H18 O4 S	Full match	No results	No results	Full match	Full match	0.5	210.093	209.085	7.358	7.78396e+07	15	0	0			0.005044	0.947953	0.858093	0.858093	0.966301		No matches found	No matches found	No matches found	No matches found	No matches found	No matches found	No matches found	No matches found	No matches found	No matches found	3	4	2	No matches found	No matches found	No matches found	No matches found	Multiple matches found	DDA for preferred ion	[M-H]-1	1.07632e+07	5.36249e+06
	FALSE	17-Hydroxy-3,6,9,12,15-pentaoxaheptadecan-1-yl dodecanoate	17-Hydroxy-3,6,9,12,15-pentaoxaheptadec-1-yl dodecanoate	DTXSID10178365	2370-64-1	C24 H48 O8	Not the top hit	No results	No results	Partial match	Full match	0.36	464.335	463.328	11.285	7.38686e+07	10	0	0			0.721097	0.594917	0.816602	0.816602	0.0557575		No matches found	No matches found	No matches found	No matches found	No matches found	No matches found	No matches found	No matches found	No matches found	No matches found	3	2	1	No matches found	No matches found	No matches found	No matches found	Multiple matches found	DDA for preferred ion	[M-H]-1	47489.4	90113.5
	FALSE	Xylenesulfonate	N/A	N/A	N/A	C8 H10 O3 S	Full match	Full match	No results	Not the top hit	Full match	0.75	186.035	185.028	4.928	7.04118e+07	67	1	0	93.9	59.4	0.186617	0.136063	0.827475	0.827475	0.923292		No matches found	No matches found	No matches found	No matches found	No matches found	No matches found	No matches found	No matches found	No matches found	No matches found	3	1	0	No matches found	No matches found	Multiple matches found	Single match found	Multiple matches found	DDA for preferred ion	[M-H]-1	1.16041e+07	9.06009e+06
	FALSE	4-Dodecylbenzenesulfonic acid	4-Dodecylbenzenesulfonic acid	DTXSID8050443	121-65-3	C18 H30 O3 S	Not the top hit	Full match	Full match	Partial match	Full match	0.86	326.192	325.185	11.126	6.4951e+07	18	3	1	99.7	10	0.950555	0.861915	0.827616	0.827616	0.995621	78.5	No matches found	No matches found	No matches found	No matches found	Single match found	No matches found	No matches found	No matches found	No matches found	No matches found	3	19	7	No matches found	No matches found	No matches found	No matches found	Multiple matches found	DDA for preferred ion	[M-H]-1	4.95688e+07	6.20977e+07
	FALSE	Nonanedioic acid, 1,9-bis(2-methylpropyl) ester	Diisobutyl azelate	DTXSID5059323	105-80-6	C17 H32 O4	Full match	No results	No results	Partial match	Full match	0.85	300.23	299.223	11.615	6.32653e+07	57	0	0			0.246996	0.165411	0.895072	0.895072	0.0497059		No matches found	No matches found	No matches found	No matches found	No matches found	No matches found	No matches found	No matches found	No matches found	No matches found	3	3	1	No matches found	No matches found	Multiple matches found	No matches found	Multiple matches found	DDA for preferred ion	[M-H]-1	3.13301e+06	730466
	FALSE	NP-018661	N/A	N/A	N/A	C8 H16 O3	Full match	Full match	No results	Full match	Full match	1.05	160.11	159.103	4.076	6.05205e+07	361	1	0	35.1	6.8	0.519136	0.475627	0.931331	0.931331	0.0137953		No matches found	No matches found	No matches found	No matches found	No matches found	No matches found	No matches found	No matches found	No matches found	No matches found	3	1	0	No matches found	No matches found	Multiple matches found	Single match found	Multiple matches found	DDA for preferred ion	[M-H]-1	1.24005e+06	785283
	FALSE	4-(Undecan-5-yl)benzene-1-sulfonic acid	4-(undecan-5-yl)benzene-1-sulfonic acid	DTXSID40881097	NOCAS_881097	C17 H28 O3 S	Not the top hit	No results	No results	Partial match	Full match	0.83	312.176	311.169	10.52	5.99284e+07	10	0	0			0.0741542	0.989323	0.827595	0.827595	0.988381		No matches found	No matches found	No matches found	No matches found	No matches found	No matches found	No matches found	No matches found	No matches found	No matches found	3	3	1	No matches found	No matches found	No matches found	No matches found	Single match found	DDA for preferred ion	[M-H]-1	4.97432e+07	3.81003e+07
	FALSE	Pseudocapsaicin	N-Vanillylnonanamide	DTXSID1034769	2444-46-4	C17 H27 N O3	Full match	No results	No results	Partial match	Full match	-0.13	293.199	352.213	9.503	5.56233e+07	84	0	0			0.285606	0.205932	0.871666	0.871666	0.0226779		No matches found	No matches found	No matches found	No matches found	No matches found	No matches found	No matches found	No matches found	No matches found	No matches found	3	4	1	Single match found	No matches found	Single match found	Multiple matches found	Multiple matches found	DDA for preferred ion	[M-H+HAc]-1	1.99981e+06	1.96679e+06
	FALSE	Phosphoric acid, tris(2-ethylhexyl) ester	Tris(2-ethylhexyl) phosphate	DTXSID0021414	78-42-2	C24 H51 O4 P	Full match	No results	No results	Partial match	Full match	0.37	434.353	433.345	14.413	5.4634e+07	7	0	0			0.0365974	0.918565	0.867653	0.867653	0.0913661		No matches found	No matches found	No matches found	No matches found	No matches found	No matches found	No matches found	No matches found	No matches found	No matches found	3	5	2	No matches found	No matches found	Multiple matches found	No matches found	Multiple matches found	DDA for preferred ion	[M-H]-1	4.53288e+07	5.26201e+07
	FALSE	2-Propenoic acid, 2-methyl-, 1,1'-(2-hydroxy-1,3-propanediyl) ester	2-Hydroxy-1,3-propanediyl bismethacrylate	DTXSID5062009	1830-78-0	C11 H16 O5	Full match	No results	No results	Partial match	Full match	0.79	228.1	227.093	4.376	5.44125e+07	89	0	0			0.833379	0.771395	0.845255	0.845255	0.962738		No matches found	No matches found	No matches found	No matches found	No matches found	No matches found	No matches found	No matches found	No matches found	No matches found	3	5	2	No matches found	No matches found	Single match found	No matches found	Multiple matches found	DDA for preferred ion	[M-H]-1	7.40072e+06	7.26362e+06
	FALSE	(3S,7S,11E)-7,14,16-Trihydroxy-3-methyl-3,4,5,6,7,8,9,10-octahydro-1H-2-benzoxacyclotetradecin-1-one	beta-Zearalenol	DTXSID8022533	71030-11-0	C18 H24 O5	Full match	No results	No results	Partial match	Full match	0.76	320.163	319.155	6.06	5.36353e+07	46	0	0			0.981236	0.894235	0.805118	0.805118	0.970018		No matches found	No matches found	No matches found	No matches found	No matches found	No matches found	No matches found	No matches found	No matches found	No matches found	3	3	1	No matches found	No matches found	No matches found	No matches found	Multiple matches found	DDA for preferred ion	[M-H]-1	1.77465e+06	2.55611e+06
	FALSE	2-[(2S,4aR,8aS)-2-Hydroxy-4a-methyl-8-methylenedecahydro-2-naphthalenyl]acrylic acid	N/A	N/A	N/A	C15 H22 O3	Full match	Full match	No results	Partial match	Full match	0.77	250.157	249.15	7.384	5.18331e+07	342	7	0	92.7	57	0.671335	0.603356	0.877757	0.877757	0.00660079		No matches found	No matches found	No matches found	No matches found	No matches found	No matches found	No matches found	No matches found	No matches found	No matches found	3	5	2	No matches found	No matches found	Single match found	Multiple matches found	Multiple matches found	DDA for preferred ion	[M-H]-1	3.98763e+06	3.22036e+06
	FALSE	4-(Undecan-5-yl)benzene-1-sulfonic acid	4-(undecan-5-yl)benzene-1-sulfonic acid	DTXSID40881097	NOCAS_881097	C17 H28 O3 S	Full match	No results	No results	Partial match	Full match	0.8	312.176	311.169	10.656	5.10651e+07	10	0	0			0.0741444	0.989313	0.827585	0.827585	0.988371		No matches found	No matches found	No matches found	No matches found	No matches found	No matches found	No matches found	No matches found	No matches found	No matches found	3	1	0	No matches found	No matches found	No matches found	No matches found	Single match found	DDA for preferred ion	[M-H]-1	3.57921e+07	5.10233e+07
	FALSE	2-Propenoic acid, 2-methyl-, 1,1'-(1-methyl-1,3-propanediyl) ester	1-Methyltrimethylene dimethacrylate	DTXSID5044784	1189-08-8	C12 H18 O4	Full match	No results	No results	Partial match	Full match	0.81	226.121	225.113	4.312	4.54612e+07	296	0	0			0.873785	0.812339	0.868204	0.868204	0.984667		No matches found	No matches found	No matches found	No matches found	No matches found	No matches found	No matches found	No matches found	No matches found	No matches found	3	5	2	No matches found	No matches found	Multiple matches found	Single match found	Multiple matches found	DDA for preferred ion	[M-H]-1	3.42355e+06	3.33553e+06
	FALSE	Neoheptaneperoxoic acid, 1-methyl-1-phenylethyl ester	N/A	N/A	N/A	C16 H24 O3	Full match	No results	No results	Partial match	Full match	0.8	264.173	263.165	8.953	4.38191e+07	171	0	0			0.547735	0.475948	0.877778	0.877778	0.0138399		No matches found	No matches found	No matches found	No matches found	No matches found	No matches found	No matches found	No matches found	No matches found	No matches found	3	1	1	No matches found	No matches found	Single match found	No matches found	Multiple matches found	DDA for preferred ion	[M-H]-1	1.013e+06	682961
	FALSE	3-[(Oxiran-2-yl)methoxy]-2,2-bis{[(oxiran-2-yl)methoxy]methyl}propan-1-ol	3-[(Oxiran-2-yl)methoxy]-2,2-bis{[(oxiran-2-yl)methoxy]methyl}propan-1-ol	DTXSID00927642	13236-00-5	C14 H24 O7	Full match	No results	No results	Not the top hit	Full match	0.92	304.152	303.145	7.283	4.34452e+07	40	0	0			0.130192	0.0475405	0.812862	0.812862	0.969516		No matches found	No matches found	No matches found	No matches found	No matches found	No matches found	No matches found	No matches found	No matches found	No matches found	3	9	4	No matches found	No matches found	No matches found	No matches found	Multiple matches found	DDA for preferred ion	[M-H]-1	201347	1.07121e+06
	FALSE	4,4'-Dihydroxydiphenylsulfone	N/A	N/A	N/A	C12 H10 O4 S	Full match	Full match	Full match	Full match	Full match	0.72	250.03	249.023	6.536	4.29339e+07	42	1	2	90.5	52.3	0.54567	0.477726	0.750974	0.750974	0.879752	89.5	No matches found	Single match found	No matches found	No matches found	No matches found	No matches found	Single match found	No matches found	No matches found	No matches found	3	4	2	No matches found	No matches found	Single match found	No matches found	Multiple matches found	DDA for preferred ion	[M-H]-1	2.17982e+06	1.72707e+06
	FALSE	cis-7-Hexadecenoic acid	N/A	N/A	N/A	C16 H30 O2	Full match	Full match	No results	Not the top hit	Full match	0.59	254.225	253.217	13.689	4.1865e+07	259	6	0	99.8	10	0.698559	0.629475	0.940859	0.940859	0.0717971		No matches found	No matches found	No matches found	No matches found	No matches found	No matches found	No matches found	No matches found	No matches found	No matches found	3	1	1	No matches found	No matches found	Multiple matches found	Multiple matches found	Multiple matches found	DDA for preferred ion	[M-H]-1	5.50084e+06	4.17782e+07
	FALSE	NP-020205	N/A	N/A	N/A	C11 H16 O4	Full match	Full match	No results	Partial match	Full match	0.75	212.105	211.098	3.943	4.02941e+07	276	1	0	55.9	59.8	0.997381	0.939743	0.868179	0.868179	0.977424		No matches found	No matches found	No matches found	No matches found	No matches found	No matches found	No matches found	No matches found	No matches found	No matches found	3	10	4	No matches found	No matches found	Single match found	No matches found	Multiple matches found	DDA for preferred ion	[M-H]-1	5.14909e+06	4.708e+06
	FALSE	(-)-Camphanic acid	4,7,7-Trimethyl-3-oxo-2-oxabicyclo[2.2.1]heptane-1-carboxylic acid	DTXSID80928556	13429-83-9	C10 H14 O4	Full match	Full match	No results	Not the top hit	Full match	0.66	198.089	197.082	4.141	4.00989e+07	331	1	0	99.2	10	0.120972	0.0671426	0.868149	0.868149	0.970175		No matches found	No matches found	No matches found	No matches found	No matches found	No matches found	No matches found	No matches found	No matches found	No matches found	3	4	2	Single match found	No matches found	Multiple matches found	No matches found	Multiple matches found	DDA for preferred ion	[M-H]-1	1.95115e+06	1.17007e+06
	FALSE	Methyl salicylate	Methyl salicylate	DTXSID5025659	119-36-8	C8 H8 O3	Full match	Full match	Full match	Partial match	Full match	1.3	152.048	151.04	6.748	3.98322e+07	213	11	3	94.6	61.1	0.536682	0.495364	0.877764	0.877764	0.956076	91.4	No matches found	Single match found	No matches found	No matches found	Single match found	No matches found	Single match found	No matches found	No matches found	No matches found	3	5	2	No matches found	No matches found	Multiple matches found	Multiple matches found	Multiple matches found	DDA for preferred ion	[M-H]-1	8.97783e+06	1.1695e+07
	FALSE	(±)-Abscisic acid	N/A	N/A	N/A	C15 H20 O4	Full match	Full match	No results	Full match	Full match	0.79	264.136	263.129	7.821	3.90174e+07	389	4	0	79.9	69	0.511706	0.439929	0.841428	0.841428	0.977472		No matches found	No matches found	No matches found	No matches found	No matches found	No matches found	No matches found	No matches found	No matches found	No matches found	3	4	1	No matches found	No matches found	Single match found	Single match found	Multiple matches found	DDA for preferred ion	[M-H]-1	1.13424e+07	1.02763e+07
	FALSE	1-(4-Methylphenyl)nonadecane-1-sulfonic acid	1-(4-Methylphenyl)nonadecane-1-sulfonic acid	DTXSID70970483	55121-81-8	C26 H46 O3 S	Full match	No results	No results	Partial match	Full match	0.21	438.317	437.31	14.335	3.89092e+07	3	0	0			0.961405	0.842296	0.827425	0.827425	0.0531805		No matches found	No matches found	No matches found	No matches found	No matches found	No matches found	No matches found	No matches found	No matches found	No matches found	3	7	3	No matches found	No matches found	No matches found	No matches found	Single match found	DDA for preferred ion	[M-H]-1	3.92011e+07	1.54597e+07
	FALSE	Myristyl sulfate	Tetradecyl sulfate	DTXSID8041292	4754-44-3	C14 H30 O4 S	Full match	Full match	No results	Full match	No results	0.76	294.187	293.179	11.369	3.87122e+07	7	2	0	97.4	9.9	0.263442	0.183498	0.858212	0.858212	0.00973305		No matches found	No matches found	No matches found	No matches found	No matches found	No matches found	No matches found	No matches found	No matches found	No matches found	3	4	2	No matches found	No matches found	No matches found	No matches found	No matches found	DDA for preferred ion	[M-H]-1	3.83719e+07	2.07127e+07
	FALSE	Tributyl Phosphate	Tributyl phosphate	DTXSID3021986	126-73-8	C12 H27 O4 P	Full match	No results	No results	Partial match	Full match	1	266.165	265.158	7.706	3.82625e+07	20	0	0			0.520143	0.447814	0.867757	0.867757	0.0048457		No matches found	No matches found	No matches found	No matches found	No matches found	No matches found	No matches found	No matches found	No matches found	No matches found	3	7	3	Multiple matches found	No matches found	Multiple matches found	No matches found	Multiple matches found	DDA for preferred ion	[M-H]-1	2.93737e+06	1.35612e+06
	FALSE	[4-(Methanesulfonyl)phenyl]acetic acid	4-(Methylsulfonyl)phenylacetic acid	DTXSID70341331	90536-66-6	C9 H10 O4 S	Full match	No results	No results	Partial match	Full match	0.68	214.03	213.023	4.256	3.69259e+07	63	0	0			0.903358	0.845197	0.791136	0.791136	0.901372		No matches found	No matches found	No matches found	No matches found	No matches found	No matches found	No matches found	No matches found	No matches found	No matches found	3	4	1	No matches found	No matches found	No matches found	No matches found	Multiple matches found	DDA for preferred ion	[M-H]-1	4.20781e+06	3.85581e+06
	FALSE	(2E)-2-(hydroxymethyl)-3-[3-oxo-5-(propan-2-yl)-1,3,4,5,6,7-hexahydro-2-benzofuran-4-yl]prop-2-enoic acid	N/A	N/A	N/A	C15 H20 O5	Full match	Full match	No results	Partial match	Full match	0.83	280.131	279.124	3.929	3.67186e+07	181	2	0	88.9	72.9	0.347707	0.271583	0.818507	0.818507	0.962789		No matches found	No matches found	No matches found	No matches found	No matches found	No matches found	No matches found	No matches found	No matches found	No matches found	3	4	1	No matches found	No matches found	No matches found	No matches found	Multiple matches found	DDA for preferred ion	[M-H]-1	4.81843e+06	5.24487e+06
	FALSE	1-(2,2-Dimethylpropanoyl)pyrrolidine-2-carboxylic acid	N/A	N/A	N/A	C10 H17 N O3	Full match	Full match	No results	Partial match	Full match	0.75	199.121	198.114	5.077	3.65245e+07	274	1	0	65	62.9	0.142374	0.0882644	0.898651	0.898651	0.00120824		No matches found	No matches found	No matches found	No matches found	No matches found	No matches found	No matches found	No matches found	No matches found	No matches found	3	3	1	No matches found	No matches found	No matches found	No matches found	Multiple matches found	DDA for preferred ion	[M-H]-1	83958.5	71388.6
	FALSE	(3S,7S,11E)-7,14,16-Trihydroxy-3-methyl-3,4,5,6,7,8,9,10-octahydro-1H-2-benzoxacyclotetradecin-1-one	beta-Zearalenol	DTXSID8022533	71030-11-0	C18 H24 O5	Full match	No results	No results	Partial match	Full match	0.95	320.163	319.155	6.224	3.59008e+07	46	0	0			0.981296	0.894294	0.805179	0.805179	0.970078		No matches found	No matches found	No matches found	No matches found	No matches found	No matches found	No matches found	No matches found	No matches found	No matches found	3	3	1	No matches found	No matches found	No matches found	No matches found	Multiple matches found	DDA for preferred ion	[M-H]-1	2.33295e+06	2.83455e+06
	FALSE	2-Propenoic acid, 2-methyl-, 1,1'-[1,2-ethanediylbis(oxy-2,1-ethanediyl)] ester	Triethylene glycol dimethacrylate	DTXSID3029607	109-16-0	C14 H22 O6	Not the top hit	No results	No results	Partial match	Full match	0.87	286.142	285.135	5.503	3.41861e+07	95	0	0			0.298562	0.220805	0.822376	0.822376	0.969753		No matches found	No matches found	No matches found	No matches found	No matches found	No matches found	No matches found	No matches found	No matches found	No matches found	3	5	2	No matches found	No matches found	Multiple matches found	No matches found	Multiple matches found	DDA for preferred ion	[M-H]-1	984794	910992
	FALSE	2-Propenoic acid, 2-methyl-, 1,1'-(2,2-dimethyl-1,3-propanediyl) ester	N/A	N/A	N/A	C13 H20 O4	Full match	No results	No results	Partial match	Full match	0.9	240.136	239.129	5.91	3.30047e+07	212	0	0			0.750198	0.684943	0.868237	0.868237	0.991919		No matches found	No matches found	No matches found	No matches found	No matches found	No matches found	No matches found	No matches found	No matches found	No matches found	3	14	5	No matches found	No matches found	Multiple matches found	No matches found	Multiple matches found	DDA for preferred ion	[M-H]-1	5.73731e+06	4.45782e+06
	FALSE	2-Naphthalenesulfonic acid	Naphthalene-2-sulfonic acid	DTXSID5044788	120-18-3	C10 H8 O3 S	Full match	Full match	No results	Full match	Full match	0.68	208.02	207.012	5.036	3.28396e+07	30	1	0	35.3	41.3	0.952516	0.895988	0.787279	0.787279	0.89442		No matches found	No matches found	No matches found	No matches found	No matches found	No matches found	No matches found	No matches found	No matches found	No matches found	3	2	1	No matches found	No matches found	Single match found	No matches found	Multiple matches found	DDA for preferred ion	[M-H]-1	1.88045e+06	3.02556e+06
	FALSE	Perfluoro-1-octanesulfonic acid (PFOS)	N/A	N/A	N/A	C8 H F17 O3 S	Full match	Full match	Full match	Full match	Not the top hit	0.56	499.938	498.93	10.465	3.28093e+07	9	1	3	100	88.6	0.97001	0.834155	0.379536	0.379536	0.637029	89	No matches found	Single match found	No matches found	No matches found	Single match found	No matches found	No matches found	Single match found	No matches found	No matches found	3	4	1	No matches found	Multiple matches found	Single match found	No matches found	Multiple matches found	DDA for preferred ion	[M-H]-1	6.54089e+06	5.98747e+06
	FALSE	Imino(methyl)phenyl-lambda~4~-sulfane 2,4,6-trimethylbenzenesulfonic acid	N/A	N/A	N/A	C9 H12 O3 S	Full match	Full match	Full match	Not the top hit	Full match	0.66	200.051	199.044	5.817	3.27274e+07	64	1	1	81.6	9.1	0.0629884	0.0086261	0.827467	0.827467	0.930503	77.6	No matches found	No matches found	No matches found	No matches found	Single match found	No matches found	No matches found	No matches found	No matches found	No matches found	3	2	1	No matches found	No matches found	Multiple matches found	Single match found	Multiple matches found	DDA for preferred ion	[M-H]-1	1.83475e+07	1.68106e+07
	FALSE	Benzoic acid, 1,1'-anhydride	Benzoic anhydride	DTXSID1029122	93-97-0	C14 H10 O3	Full match	No results	No results	Partial match	Full match	0.95	226.063	225.056	5.676	3.23652e+07	144	0	0			0.816872	0.755441	0.810783	0.810783	0.927217		No matches found	No matches found	No matches found	No matches found	No matches found	No matches found	No matches found	No matches found	No matches found	No matches found	3	2	1	No matches found	No matches found	Single match found	No matches found	Multiple matches found	DDA for preferred ion	[M-H]-1	1.51153e+06	1.15042e+06
	FALSE	Butanedioic acid, 2-methylene-, 1,4-dibutyl ester	Dibutyl itaconate	DTXSID5062213	2155-60-4	C13 H22 O4	Full match	No results	No results	Partial match	Full match	0.72	242.152	241.145	7.283	3.231e+07	183	0	0			0.745778	0.679975	0.881594	0.881594	0.0063146		No matches found	No matches found	No matches found	No matches found	No matches found	No matches found	No matches found	No matches found	No matches found	No matches found	3	18	6	No matches found	No matches found	Single match found	No matches found	Multiple matches found	DDA for preferred ion	[M-H]-1	4.5862e+06	4.84095e+06
	FALSE	2,3,5,6,8,9,11,12-Octahydro-1,4,7,10,13-benzopentaoxacyclopentadecine	1,4,7,10,13-Benzopentaoxacyclopentadecin, 2,3,5,6,8,9,11,12-octahydro-	DTXSID70161511	14098-44-3	C14 H20 O5	Not the top hit	No results	No results	Partial match	Full match	1.05	268.131	267.124	7.511	3.13472e+07	72	0	0			0.466997	0.394134	0.831956	0.831956	0.970057		No matches found	No matches found	No matches found	No matches found	No matches found	No matches found	No matches found	No matches found	No matches found	No matches found	3	5	2	No matches found	No matches found	No matches found	No matches found	Multiple matches found	DDA for preferred ion	[M-H]-1	5.56956e+06	4.73381e+06
	FALSE	Propylparaben	Propylparaben	DTXSID4022527	94-13-3	C10 H12 O3	Full match	Full match	Full match	Full match	Full match	0.86	180.079	179.072	9.011	3.13001e+07	719	3	5	91.8	55.1	0.289399	0.240464	0.877721	0.877721	0.97047	92.6	No matches found	Multiple matches found	No matches found	No matches found	Single match found	No matches found	Multiple matches found	No matches found	No matches found	No matches found	3	3	1	No matches found	No matches found	Multiple matches found	Multiple matches found	Multiple matches found	DDA for preferred ion	[M-H]-1	1.31257e+07	1.50629e+07
	FALSE	(1S,3R,4R,5R)-3-{[3-(3,4-Dihydroxyphenyl)prop-2-enoyl]oxy}-1,4,5-trihydroxycyclohexane-1-carboxylic acid	Chlorogenic acid	DTXSID3024786	327-97-9	C16 H18 O9	Full match	No results	No results	Partial match	Full match	0.65	354.095	353.088	0.688	3.07985e+07	48	0	0			0.576751	0.480529	0.699925	0.699925	0.882302		No matches found	No matches found	No matches found	No matches found	No matches found	No matches found	No matches found	No matches found	No matches found	No matches found	3	5	2	No matches found	No matches found	No matches found	No matches found	Multiple matches found	DDA for preferred ion	[M-H]-1	1.14969e+07	1.00346e+07
	FALSE	Allyxycarb	Allyxycarb	DTXSID7041592	6392-46-7	C16 H22 N2 O2	Not the top hit	No results	No results	Partial match	Full match	0.77	274.168	273.161	11.077	2.95646e+07	185	0	0			0.443994	0.369491	0.8622	0.8622	0.00340995		No matches found	No matches found	No matches found	No matches found	No matches found	No matches found	No matches found	No matches found	No matches found	No matches found	3	7	2	No matches found	No matches found	No matches found	Single match found	Multiple matches found	DDA for preferred ion	[M-H]-1	251788	139498
	FALSE	3,3'-(2-Hydroxypropane-1,3-diyl)bis(2,2,7,7,9,9-hexamethyl-1-oxa-3,8-diazaspiro[4.5]decan-4-one)	3,3'-(2-Hydroxypropane-1,3-diyl)bis(2,2,7,7,9,9-hexamethyl-1-oxa-3,8-diazaspiro(4.5)decan-4-one)	DTXSID40234564	85391-30-6	C29 H52 N4 O5	Not the top hit	No results	No results	Partial match	Full match	-1.76	536.393	535.386	12.535	2.94506e+07	6	0	0			0.0628184	0.917058	0.793883	0.793883	0.0701523		No matches found	No matches found	No matches found	No matches found	No matches found	No matches found	No matches found	No matches found	No matches found	No matches found	3	4	2	No matches found	No matches found	No matches found	No matches found	Single match found	DDA for preferred ion	[M-H]-1	57500.4	56139.2
	FALSE	NP-005196	N/A	N/A	N/A	C15 H22 O5	Not the top hit	Full match	No results	Not the top hit	Full match	1.02	282.147	281.14	5.697	2.89799e+07	81	4	0	89.3	67	0.343384	0.266713	0.831963	0.831963	0.977283		No matches found	No matches found	No matches found	No matches found	No matches found	No matches found	No matches found	No matches found	No matches found	No matches found	3	6	2	No matches found	No matches found	Single match found	No matches found	Multiple matches found	DDA for preferred ion	[M-H]-1	3.50261e+06	3.56138e+06
[truncated: 200 more rows]
[truncated: 25 more columns]

## Sheet: Positive_GapFilled_Filtered
Tags	Checked	Name	PREFERRED_NAME	CASRN	DTXSID	Formula	Annot. Source: Predicted Compositions	Annot. Source: mzCloud Search	Annot. Source: mzVault Search	Annot. Source: ChemSpider Search	Annot. Source: MassList Search	Annot. DeltaMass [ppm]	Calc. MW	m/z	RT [min]	Area (Max.)	# ChemSpider Results	# mzCloud Results	# mzVault Results	mzCloud Best Match	mzCloud Best Match Confidence	Mass Defect: Kendrick MD [C2 F4]	Mass Defect: Kendrick MD [C2 F3 O]	Mass Defect: Kendrick MD [C2 H4]	Mass Defect: Kendrick MD [C3 H6]	Mass Defect: Kendrick MD [C8 H8]	mzVault Best Match	mzVault Library Match: 080522 HHEAR POSITIVE and NEGATIVE(d02c6804-04e8-4b2b-ab1e-486e0d84d6da)	mzVault Library Match: 080522 MSMLS POSITIVE and NEGATIVE(b399db47-3f10-473e-9825-49d12c9a2da7)	mzVault Library Match: 080522 NIST 2020 Positive(7b5f4de2-fe8f-41c2-9c6b-19180415e92d)	mzVault Library Match: 062524_EPA ToxCast_NEG_final	mzVault Library Match: 061724_EPAToxCast_POS_Final	mzVault Library Match: 051624_CordBlood_FlameRetardants_POS	mzVault Library Match: 051524_CordBlood_Phenols_POS	mzVault Library Match: 051424_CordBlood_Phthalates_POS	mzVault Library Match: 050324_RestekPesticides_POS	mzVault Library Match: Pesticides_Exploris_Mzvault_Positive_01102025	# Usable QC	RSD QC Areas [%]	RSD Corr. QC Areas [%]	Mass List Match: EFS HRAM Compound Database	Mass List Match: PFAS_NIST	Mass List Match: UpdatedPolymerAdditiveList2021v3	Mass List Match: EPA_PesticidesList	Mass List Match: EPA_ContaminantOfEmergingConcern	Mass List Match: Pesticides Mass List	MS2	Reference Ion	Group Area: F37, Surface Water, Asheville, Sample
[truncated: 373 more rows]
[truncated: 29 more columns]

[truncated: 4 more sheets: Negative_GapFilled, Positive_GapFilled, Negative_Full_NoGapFilled, PositiveFull_NoGapFill]
